# Supplementary material for: Therapeutic efficacy and safety of botulinum toxin A injection in plantar fasciitis: A systematic review and meta-analysis
Source: PLoS One. 2024 Dec 17;19(12):e0312908. doi: 10.1371/journal.pone.0312908 (PMC11651609; doi:10.1371/journal.pone.0312908)
Supplement: S1 File — (XLSX) [file pone.0312908.s003.xlsx]

## Sheet: Pain
Data extractors: Q.L. and J.S.				Date of data extraction: January, 2024
1 month
number	study	year	case_n	case_mean	case_SD	control_n	control_mean	control_SD
1	Abbasian 2019	2019	15	-5.8	0.72	13	-1.3	0.98
2	﻿Babcock 2005	2005	22	-2.4	1.96	21	-0.2	2.05
3	Huang 2010	2010	25	-2.5	0.95	25	-0.3	0.72
4	﻿Peterlein 2019	2019	20	-1.55	3.27	20	-1.35	1.85
5	﻿﻿Roca 2016	2016	36	-0.687	1.54	36	-1	1.54
6	﻿Ruiz-Hernández 2023	2023	20	-3.1	0.89	18	-1.8	0.87
3 month
number	study	year	case_n	case_mean	case_SD	control_n	control_mean	control_SD
1	Abbasian 2019	2019	15	-6.9	0.72	13	-2.4	1.3
2	Huang 2010	2010	25	-3.9	1.08	25	-0.2	0.87
3	﻿Peterlein 2019	2019	20	-2.48	3.59	20	-1.3	2.59
4	﻿Ruiz-Hernández 2023	2023	20	-3.4	0.87	18	-3.9	0.92
6 month
number	study	year	case_n	case_mean	case_SD	control_n	control_mean	control_SD
1	Abbasian 2019	2019	15	-7.13	0.75	13	-2.8	1.3
2	﻿Ahmad 2016	2016	25	-3.6	1.73	25	-0.5	0.75
3	﻿Ruiz-Hernández 2023	2023	20	-4.3	0.87	18	-4.1	0.89
12 month
number	study	year	case_n	case_mean	case_SD	control_n	control_mean	control_SD
1	Abbasian 2019	2019	15	-7.67	0.7	13	-3.8	1.65
2	﻿Ahmad 2016	2016	25	-4.3	1.52	25	-0.8	0.9
3	﻿Ruiz-Hernández 2023	2023	20	-3.2	0.87	18	-4.5	0.87

## Sheet: Function
Data extractors: Q.L. and J.S.				Date of data extraction: January, 2024
1 month
number	study	year	case_n	case_mean	case_SD	control_n	control_mean	control_SD
1	Abbasian 2019	2019	15	35.5	4.95	13	3.5	8.45
2	﻿Babcock 2005	2005	22	28	14.08	21	3	13.75
3	﻿Ruiz-Hernández 2023	2023	20	17	4.36	18	9	3.46
3 month
number	study	year	case_n	case_mean	case_SD	control_n	control_mean	control_SD
1	Abbasian 2019	2019	15	38.7	4.95	13	6.6	10.31
2	﻿Ruiz-Hernández 2023	2023	20	28	2.65	18	14	3.46
6 month
number	study	year	case_n	case_mean	case_SD	control_n	control_mean	control_SD
1	Abbasian 2019	2019	15	38.5	4.94	13	10.3	10.13
2	﻿Ahmad 2016	2016	25	37.5	14.94	25	5	9.48
3	﻿Ruiz-Hernández 2023	2023	20	32	2	18	18	3.46
12 month
number	study	year	case_n	case_mean	case_SD	control_n	control_mean	control_SD
1	Abbasian 2019	2019	15	45.1	5.09	13	16.9	9.45
2	﻿Ahmad 2016	2016	25	43.2	14.63	25	7.5	6.48
3	﻿Ruiz-Hernández 2023	2023	20	28	2.65	18	16	4.36

## Sheet: AE
Data extractors: Q.L. and J.S.				Date of data extraction: January, 2024
Adverse event
number	study	year	t-e	t-ne	c-e	c-ne
1	﻿Peterlein 2019	2019	8	12	8	12
2	﻿Ruiz-Hernández 2023	2023	1	19	0	18
