# Supplementary material for: Therapeutic efficacy and safety of botulinum toxin A injection in plantar fasciitis: A systematic review and meta-analysis
Source: PLoS One. 2024 Dec 17;19(12):e0312908. doi: 10.1371/journal.pone.0312908 (PMC11651609; doi:10.1371/journal.pone.0312908)
Supplement: S2 File — (XLS) [file pone.0312908.s004.xls]

## Sheet: savedrecs
Publication Type	Authors	Book Authors	Group Authors	Book Group Authors	Researcher Ids	ORCIDs	Book Editors	Author - Arabic	Grant Principal Investigator	Grant Co Principal Investigator	Article Title	Article Title - SciELO	Article Title - SciELO	Article Title - Chinese	Article Title - Russian	Patent Number	Patent Assignee	Source Title - Arabic	Source Title	Source Title - Korean	Book Series Title	Book Series Subtitle	Volume	Issue	Special Issue	Meeting Abstract	Start Page	End Page	Article Number	Version	Version History	DOI	Book DOI	License Name	License URI	License Description	Early Access Date	Supplement	Document Type	Publication Date	Publication Year	Abstract	Abstract - Foreign	Abstract - English Transliteration	Abstract - Foreign	Abstract - Korean	Conference Title	Conference Date	Conference Sponsor
J	Motley, Travis										Plantar Fasciitis/Fasciosis								CLINICS IN PODIATRIC MEDICINE AND SURGERY				38	2	SI		193	200				10.1016/j.cpm.2020.12.005					MAR 2021		Article	APR 2021	2021
J	Ahadi, Tannaz; Nik, Sasan Sadeghi; Forogh, Bijan; Madani, Seyed Pezhman; Raissi, Gholam Reza				Ahadi, Tannaz/ABA-7442-2020; Madani, Seyed/AAN-5114-2021; Raissi, Gholam Reza/ABA-7410-2020	Raissi, Gholam Reza/0000-0002-1440-0051					Comparison of the Effect of Ultrasound-Guided Injection of Botulinum Toxin Type A and Corticosteroid in the Treatment of Chronic Plantar Fasciitis A Randomized Controlled Trial								AMERICAN JOURNAL OF PHYSICAL MEDICINE & REHABILITATION				101	8			733	737				10.1097/PHM.0000000000001900							Article	AUG 2022	2022
J	Rompe, Jan D.										Plantar Fasciopathy								SPORTS MEDICINE AND ARTHROSCOPY REVIEW				17	2			100	104				10.1097/JSA.0b013e3181a3d60e							Review	2009	2009
J	Seyler, Thorsten N.; Smith, Beth R.; Marker, David R.; Ma, Jianjun; Shen, Jian; Smith, Tom L.; Mont, Michael A.; Kolaski, Kat; Koman, L. Andrew				Kolaski, Kat/AFL-4751-2022; Seyler, Thorsten/JXN-8196-2024	Seyler, Thorsten/0000-0003-1157-132X					Botulinum Neurotoxin as a Therapeutic Modality in Orthopaedic Surgery: More Than Twenty Years of Experience								JOURNAL OF BONE AND JOINT SURGERY-AMERICAN VOLUME				90A				133	145				10.2106/JBJS.H.00901						4	Article	NOV 2008	2008
J	Melese, Haimanot; Alamer, Abayneh; Getie, Kefale; Nigussie, Fetene; Ayhualem, Sileshi				Tarekegn, Fetene/AAL-7724-2021; Ayhualem, Sileshi/IRZ-4235-2023						Extracorporeal shock wave therapy on pain and foot functions in subjects with chronic plantar fasciitis: systematic review of randomized controlled trials								DISABILITY AND REHABILITATION				44	18			5007	5014				10.1080/09638288.2021.1928775					MAY 2021		Review	AUG 28 2022	2022
J	Abbasian, Mohammadreza; Baghbani, Salar; Barangi, Samira; Fairhurst, Paul Gilbert; Ebrahimpour, Adel; Krause, Fabian; Hashemi, Masoud				Hashemi, Masoud/AAX-4951-2021; Ebrahimpour, Adel/AAU-4854-2021; Barangi, Samira/AAB-1760-2022	Barangi, Samira/0000-0002-4791-9925; Baghbani, Salar/0000-0002-8441-3544					Outcomes of Ultrasound-Guided Gastrocnemius Injection With Botulinum Toxin for Chronic Plantar Fasciitis								FOOT & ANKLE INTERNATIONAL				41	1			63	68	1.0711e+15			10.1177/1071100719875220					OCT 2019		Article	JAN 2020	2020
J	Acosta-Olivo, Carlos; Simental-Mendia, Luis E.; Vilchez-Cavazos, Felix; Pena-Martinez, Victor M.; Elizondo-Rodiguez, Jorge; Simental-Mendia, Mario				Simental-Mendía, Mario/X-1405-2019; Acosta-Olivo, Carlos/AAV-3939-2020; Peña, Victor/IZP-6848-2023						Clinical Efficacy of Botulinum Toxin in the Treatment of Plantar Fasciitis: A Systematic Review and Meta-analysis of Randomized Controlled Trials								ARCHIVES OF PHYSICAL MEDICINE AND REHABILITATION				103	2			364	+				10.1016/j.apmr.2021.10.003					JAN 2022		Review	FEB 2022	2022
J	Thomas, James L.; Christensen, Jeffrey C.; Kravitz, Steven R.; Mendicino, Robert W.; Schuberth, John M.; Vanore, John V.; Weil, Lowell Scott, Sr.; Zlotoff, Howard J.; Bouche, Richard; Baker, Jeffrey										The Diagnosis and Treatment of Heel Pain: A Clinical Practice Guideline-Revision 2010								JOURNAL OF FOOT & ANKLE SURGERY				49	3			S1	S19				10.1053/j.jfas.2010.01.001						1	Article	MAY-JUN 2010	2010
J	Diaz-Llopis, Ismael V.; Rodriguez-Ruiz, Carmen M.; Mulet-Perry, Sandra; Mondejar-Gomez, Francisco J.; Climent-Barbera, Jose M.; Cholbi-LLobel, Francisco										Randomized controlled study of the efficacy of the injection of botulinum toxin type A versus corticosteroids in chronic plantar fasciitis: results at one and six months								CLINICAL REHABILITATION				26	7			594	606				10.1177/0269215511426159							Article	JUL 2012	2012
J	Fernandez-Rodriguez, Tomas; Fernandez-Rolle, Alvaro; Truyols-Dominguez, Sebastian; Benitez-Martinez, Jose C.; Casana-Granell, Jose				Fernández-Rodríguez, Tomás/HKV-6713-2023; Casana Granell, Jose/L-8345-2014; Benitez-Martinez, Josep C./M-3349-2014	Casana Granell, Jose/0000-0003-4391-960X; Fernandez Rolle, Alvaro/0000-0003-1790-237X; Benitez-Martinez, Josep C./0000-0002-5118-0668; FERNANDEZ-RODRIGUEZ, TOMAS/0000-0002-4271-2415					Prospective Randomized Trial of Electrolysis for Chronic Plantar Heel Pain								FOOT & ANKLE INTERNATIONAL				39	9			1039	1046				10.1177/1071100718773998							Article	SEP 2018	2018
J	Huang, Yung-Cheng; Wei, Shun-Hwa; Wang, Hsing-Kuo; Lieu, Fu-Kong				Huang, Yung/KEJ-3323-2024	WANG, HSING-KUO/0000-0001-9199-0721					ULTRASONOGRAPHIC GUIDED BOTULINUM TOXIN TYPE A FOR PLANTAR FASCIITIS: AN OUTCOME-BASED INVESTIGATION FOR TREATING PAIN AND GAIT CHANGES								JOURNAL OF REHABILITATION MEDICINE				42	2			136	140				10.2340/16501977-0491							Article	FEB 2010	2010
J	Elizondo-Rodriguez, Jorge; Araujo-Lopez, Yariel; Alberto Moreno-Gonzalez, J.; Cardenas-Estrada, Eloy; Mendoza-Lemus, Oscar; Acosta-Olivo, Carlos				Acosta-Olivo, Carlos/AAV-3939-2020; Cardenas-Estrada, Eloy/F-1215-2014	Cardenas-Estrada, Eloy/0000-0001-9194-0935; Acosta-Olivo, Carlos/0000-0002-2025-1865					A Comparison of Botulinum Toxin A and Intralesional Steroids for the Treatment of Plantar Fasciitis: A Randomized, Double-Blinded Study								FOOT & ANKLE INTERNATIONAL				34	1			8	14				10.1177/1071100712460215							Article	JAN 2013	2013
J	Al-Boloushi, Z.; Lopez-Royo, M. P.; Arian, M.; Gomez-Trullen, E. M.; Herrero, P.				Boloushi, Zaid/L-2389-2019; López, Maria Pilar/GZL-0193-2022; Herrero, Dr. Pablo/J-6429-2014; Gomez Trullen, Eva Maria Pilar/I-7801-2016	Herrero, Dr. Pablo/0000-0002-9201-0120; LOPEZ ROYO, MARIA PILAR/0000-0002-6910-8082; Gomez Trullen, Eva Maria Pilar/0000-0002-7876-4735					Minimally invasive non-surgical management of plantar fasciitis: A systematic review								JOURNAL OF BODYWORK AND MOVEMENT THERAPIES				23	1			122	137				10.1016/j.jbmt.2018.05.002							Review	JAN 2019	2019
J	Crawford, Fay										Plantar heel pain (including plantar fasciitis).								Clinical evidence					7			1091	100											Comparative Study; Journal Article; Review	2002-Jun	2002
J	Nakhaee, Masoomeh; Mohseni-Bandpei, MohammadAli; Mousavi, Mohammad Ebrahim; Shakourirad, Ali; Safari, Reza; Kashani, Reza Vahab; Mimar, Raghad; Amiri, Houshang; Nakhaei, Masoud				Mimar, Raghad/AAO-9376-2021; Vahab-Kashani, Reza/D-9135-2017; Rajabi, Reza/GXM-9107-2022; Rajabi, Reza/AAB-6032-2021; Safari, Reza/I-5532-2014; Nakhaee, Masoomeh/G-9066-2016	Mimar, Raghad/0000-0002-0558-6421; Nakhaei, Masoud/0000-0002-1588-3972; Mohseni Bandpei, Mohammad Ali/0000-0001-6638-0438; Safari, Reza/0000-0001-5434-8844; Nakhaee, Masoomeh/0000-0002-1556-1631					The effects of a custom foot orthosis on dynamic plantar pressure in patients with chronic plantar fasciitis: A randomized controlled trial								PROSTHETICS AND ORTHOTICS INTERNATIONAL				47	3			241	252				10.1097/PXR.0000000000000179							Article	JUN 2023	2023
J	Lim, Ang Tee; How, Choon How; Tan, Benedict										Management of plantar fasciitis in the outpatient setting								SINGAPORE MEDICAL JOURNAL				57	4			168	171				10.11622/smedj.2016069							Article	APR 2016	2016
J	Zhao, Jie; Luo, Wen Ming; Li, Tingting				Li, Tingting/HKE-0812-2023						Extracorporeal shock wave therapy versus corticosteroid injection for chronic plantar fasciitis A protocol of randomized controlled trial								MEDICINE				99	19					e19920			10.1097/MD.0000000000019920							Article	MAY 2020	2020
J	Rompe, JD; Decking, J; Schoellner, C; Nafe, B										Shock wave application for chronic plantar fasciitis in running athletes - A prospective, randomized, placebo-controlled trial								AMERICAN JOURNAL OF SPORTS MEDICINE				31	2			268	275				10.1177/03635465030310021901							Article	MAR-APR 2003	2003
J	Tahririan, Mohammad Ali; Motififard, Mehdi; Tahmasebi, Mohammad Naghi; Siavashi, Babak				; motififard, mehdi/B-5913-2018	Tahririan, Mohammad Ali/0000-0003-2122-1091; Tahmasebi, Mohamad Naghi/0000-0003-4644-6756; motififard, mehdi/0000-0003-2597-3063					Plantar fasciitis								JOURNAL OF RESEARCH IN MEDICAL SCIENCES				17	8			799	804											Review	2012	2012
J	Chutumstid, Tunchanok; Susantitaphong, Paweena; Koonalinthip, Nantawan				Koonalinthip, Nantawan/HNJ-1364-2023	Koonalinthip, Nantawan/0000-0002-9095-1613					Effectiveness of dextrose prolotherapy for the treatment of chronic plantar fasciitis: A systematic review and meta-analysis of randomized controlled trials								PM&R				15	3			380	391				10.1002/pmrj.12807					JUL 2022		Review	MAR 2023	2023
J	Dizon, Jan Nathleen C.; Gonzalez-Suarez, Consuelo; Zamora, Marcelle Theresa G.; Gambito, Ephraim D. V.				Gonzalez-Suarez, Consuelo/JDM-4810-2023						Effectiveness of Extracorporeal Shock Wave Therapy in Chronic Plantar Fasciitis A Meta-analysis								AMERICAN JOURNAL OF PHYSICAL MEDICINE & REHABILITATION				92	7			606	620				10.1097/PHM.0b013e31828cd42b							Review	JUL 2013	2013
J	Macias, David M.; Coughlin, Michael J.; Zang, Kerry; Stevens, Faustin R.; Jastifer, James R.; Doty, Jesse F.										Low-Level Laser Therapy at 635 nm for Treatment of Chronic Plantar Fasciitis: A Placebo-Controlled, Randomized Study								JOURNAL OF FOOT & ANKLE SURGERY				54	5			768	772				10.1053/j.jfas.2014.12.014							Article	SEP-OCT 2015	2015
J	Hurley, Eoghan T.; Shimozono, Yoshiharu; Hannon, Charles P.; Smyth, Niall A.; Murawski, Christopher D.; Kennedy, John G.										Platelet-Rich Plasma Versus Corticosteroids for Plantar Fasciitis: A Systematic Review of Randomized Controlled Trials								ORTHOPAEDIC JOURNAL OF SPORTS MEDICINE				8	4					2.32597e+15			10.1177/2325967120915704							Review	APR 2020	2020
J	Cole, C; Seto, C; Gazewood, J										Plantar fasciitis: Evidence-based review of diagnosis and therapy								AMERICAN FAMILY PHYSICIAN				72	11			2237	2242											Article	DEC 1 2005	2005
J	Dyck, DD; Boyajian-O'Neill, LA										Plantar faciitis								CLINICAL JOURNAL OF SPORT MEDICINE				14	5			305	309				10.1097/00042752-200409000-00010							Article	SEP 2004	2004
J	DiGiovanni, BF; Nawoczenski, DA; Lintal, ME; Moore, EA; Murray, JC; Wilding, GE; Baumhauer, JF				Baumhauer, Judith/IAO-5999-2023	Baumhauer, Judith/0000-0003-2142-7778					Tissue-specific plantar fascia-stretching exercise enhances outcomes in patients with chronic heel pain - A prospective, randomized study								JOURNAL OF BONE AND JOINT SURGERY-AMERICAN VOLUME				85A	7			1270	1277				10.2106/00004623-200307000-00013							Article	JUL 2003	2003
J	Razzano, Cristina; Carbone, Stefano; Mangone, Massimiliano; Iannotta, M. Raffaella; Battaglia, Alessandro; Santilli, Valter					Santilli, Valter/0000-0002-2547-6801					Treatment of Chronic Plantar Fasciitis with Noninvasive Interactive Neurostimulation: A Prospective Randomized Controlled Study								JOURNAL OF FOOT & ANKLE SURGERY				56	4			768	772				10.1053/j.jfas.2017.02.015							Article	JUL-AUG 2017	2017
J	Riiser, Martin Okelsrud; Husebye, Elisabeth Ellingsen; Hellesnes, Jan; Molund, Marius				Husebye, Elisabeth Ellingsen/HSE-1378-2023						Outcomes After Proximal Medial Gastrocnemius Recession and Stretching vs Stretching as Treatment of Chronic Plantar Fasciitis at 6-Year Follow-up								FOOT & ANKLE INTERNATIONAL				45	1			1	9				10.1177/10711007231205559					OCT 2023		Article	JAN 2024	2024
J	Ahmad, Jamal; Ahmad, Stacy H.; Jones, Kennis										Treatment of Plantar Fasciitis With Botulinum Toxin: A Randomized, Controlled Study								FOOT & ANKLE INTERNATIONAL				38	1			1	7				10.1177/1071100716666364							Article	JAN 2017	2017
J	Chang, Alison H.; Rasmussen, Steven Zartov; Jensen, Asger Emil; Sorensen, Thomas; Rathleff, Michael Skovdal				Chang, Alison/D-8203-2011; Jensen, Asger/HPE-0031-2023	Chang, Alison H./0000-0001-7309-9687; Rathleff, Michael Skovdal/0000-0003-1173-0335					What do we actually know about a common cause of plantar heel pain? A scoping review of heel fat pad syndrome								JOURNAL OF FOOT AND ANKLE RESEARCH				15	1					60			10.1186/s13047-022-00568-x							Review	AUG 16 2022	2022
J	Malahias, Michael-Alexander; Cantiller, Erwin Brian; Kadu, Vikram V.; Mueller, Sebastian										The clinical outcome of endoscopic plantar fascia release: A current concept review								FOOT AND ANKLE SURGERY				26	1			19	24				10.1016/j.fas.2018.12.006							Review	JAN 2020	2020
J	Dorotka, Ronald; Sabeti, Manuel; Jimenez-Boj, Esther; Goll, Alexandra; Schubert, Simone; Trieb, Klemens					Graf, Alexandra/0000-0003-0035-2658					Location modalities for focused extracorporeal shock wave application in the treatment of chronic plantar fasciitis								FOOT & ANKLE INTERNATIONAL				27	11			943	947				10.1177/107110070602701113							Article	NOV 2006	2006
J	Peterlein, Christian-Dominik; Funk, Julia F.; Hoelscher, Alice; Schuh, Alexander; Placzek, Richard										Is Botulinum Toxin A Effective for the Treatment of Plantar Fasciitis?								CLINICAL JOURNAL OF PAIN				28	6			527	533				10.1097/AJP.0b013e31823ae65a							Article	JUL-AUG 2012	2012
J	Tsikopoulos, Konstantinos; Vasiliadis, Haris S.; Mavridis, Dimitris				Mavridis, Dimitris/H-5452-2019; Tsikopoulos, Konstantinos/H-8429-2019	Mavridis, Dimitris/0000-0003-1041-4592					Injection therapies for plantar fasciopathy ('plantar fasciitis'): a systematic review and network meta-analysis of 22 randomised controlled trials								BRITISH JOURNAL OF SPORTS MEDICINE				50	22			1367	+				10.1136/bjsports-2015-095437							Review	NOV 2016	2016
J	Babcock, MS; Foster, L; Pasquina, P; Jabbari, B										Treatment of pain attributed to plantar fasciitis with botulinum toxin A: A short-term, randomized, placebo-controlled, double-blind study								AMERICAN JOURNAL OF PHYSICAL MEDICINE & REHABILITATION				84	9			649	654				10.1097/01.phm.0000176339.73591.d7							Article	SEP 2005	2005
J	Rathleff, M. S.; Molgaard, C. M.; Fredberg, U.; Kaalund, S.; Andersen, K. B.; Jensen, T. T.; Aaskov, S.; Olesen, J. L.				Olesen, Jens/A-3011-2009	Olesen, Jes/0000-0002-6712-2702; Fredberg, Ulrich/0000-0002-7181-1113; Molgaard, Carsten Moller/0000-0002-7427-8078; Rathleff, Michael Skovdal/0000-0003-1173-0335					High-load strength training improves outcome in patients with plantar fasciitis: A randomized controlled trial with 12-month follow-up								SCANDINAVIAN JOURNAL OF MEDICINE & SCIENCE IN SPORTS				25	3			e292	e300				10.1111/sms.12313							Article	JUN 2015	2015
J	Guimaraes, Janice de S.; Arcanjo, Fabio L.; Leporace, Gustavo; Metsavaht, Leonardo F.; Conceicao, Cristiano Sena; Moreno, Marcus V. M. G.; Vieira, Tulio E. Marcal; Moraes, Carolina Cunha; Gomes Neto, Mansueto				Leporace, Gustavo/G-6577-2012; Gomes-Neto, Mansueto/I-5235-2014	Guimaraes, Janice/0000-0001-5996-6641; Gomes-Neto, Mansueto/0000-0002-0717-9694					Effects of therapeutic interventions on pain due to plantar fasciitis: A systematic review and meta-analysis								CLINICAL REHABILITATION				37	6			727	746				10.1177/02692155221143865					DEC 2022		Article	JUN 2023	2023
J	Pena-Martinez, Victor M.; Acosta-Olivo, Carlos; Simental-Mendia, Luis E.; Sanchez-Garcia, Adriana; Jamialahmadi, Tannaz; Sahebkar, Amirhossein; Vilchez-Cavazos, Felix; Simental-Mendia, Mario				Peña, Victor/IZP-6848-2023; Acosta-Olivo, Carlos/AAV-3939-2020	Acosta-Olivo, Carlos/0000-0002-2025-1865; Sanchez-Garcia, Adriana/0000-0002-6297-7429; Simental-Mendia, Luis E./0000-0002-3617-4921; VILCHEZ-CAVAZOS, FELIX/0000-0001-9540-3379					Effect of corticosteroids over plantar fascia thickness in plantar fasciitis: a systematic review and meta-analysis								PHYSICIAN AND SPORTSMEDICINE				52	3			217	228				10.1080/00913847.2023.2223673					JUN 2023		Review	MAY 3 2024	2024
J	Kumai, Tsukasa; Samoto, Norihiro; Hasegawa, Atsushi; Noguchi, Hideo; Shiranita, Atsushi; Shiraishi, Masaharu; Ikeda, Satoshi; Sugimoto, Kazuya; Tanaka, Yasuhito; Takakura, Yoshinori				Sugimoto, Kazuya/JSK-9650-2023	Kumai, Tsukasa/0000-0003-3738-9171					Short-term efficacy and safety of hyaluronic acid injection for plantar fasciopathy								KNEE SURGERY SPORTS TRAUMATOLOGY ARTHROSCOPY				26	3			903	911				10.1007/s00167-017-4467-0							Article	MAR 2018	2018
J	On, HyoJeong; Yim, JongEun				Yim, JongEun/AAE-2930-2020						EFFECTS OF LOCAL VIBRATION COMBINED WITH EXTRACORPOREAL SHOCK WAVE THERAPY IN PLANTAR FASCIITIS: A RANDOMIZED CONTROLLED TRIAL								JOURNAL OF REHABILITATION MEDICINE				55						jrm12405			10.2340/jrm.v55.12405							Article	2023	2023
J	Buchbinder, R				Buchbinder, Rachelle/G-2952-2011						Plantar fasciitis								NEW ENGLAND JOURNAL OF MEDICINE				350	21			2159	2166				10.1056/NEJMcp032745							Article	MAY 20 2004	2004
J	Ang, Teck Wee Andrew										The effectiveness of corticosteroid injection in the treatment of plantar fasciitis								SINGAPORE MEDICAL JOURNAL				56	8			423	432				10.11622/smedj.2015118							Article	AUG 2015	2015
J	Lai, T-W.; Ma, H-L.; Lee, M-S.; Chen, P-M.; Ku, M-C.										Ultrasonography and clinical outcome comparison of extracorporeal shock wave therapy and corticosteroid injections for chronic plantar fasciitis: A randomized controlled trial								JOURNAL OF MUSCULOSKELETAL & NEURONAL INTERACTIONS				18	1			47	54											Article	MAR 2018	2018
J	Caner, Ozgur Can; Gunes, Secilay; Gokmen, Derya; Ataman, Sebnem; Kutlay, Sehim				Gökmen, Derya/JPK-8351-2023; Ataman, Sebnem/AAA-2977-2020; Gunes, Secilay/E-2615-2018	Gunes, Secilay/0000-0002-1231-7094; Gokmen, Derya/0000-0001-6266-3035; ataman, sebnem/0000-0003-3570-3825; KUTLAY, SEHIM/0000-0002-6869-6070					The efficacy and safety of extracorporeal shock wave therapy on plantar fasciitis in patients with axial spondyloarthritis: a double-blind, randomized controlled trial								RHEUMATOLOGY INTERNATIONAL				42	4			581	589				10.1007/s00296-022-05098-0					FEB 2022		Article	APR 2022	2022
J	Salvioli, Stefano; Guidi, Maddalena; Marcotulli, Giulia					Salvioli, Stefano/0000-0002-1489-5322					The effectiveness of conservative, non-pharmacological treatment, of plantar heel pain: A systematic review with meta-analysis.								Foot (Edinburgh, Scotland)				33				57	67				10.1016/j.foot.2017.05.004							Journal Article; Meta-Analysis; Review; Systematic Review	2017-Dec	2017
J	Ugurlar, Meric; Sonmez, Mesut Mehmet; Ugurlar, Ozge Yapici; Adiyeke, Levent; Yildirim, Hakki; Eren, Osman Tugrul				Uğurlar, Meriç/M-1784-2016; eren, osman/HIK-2394-2022	Yapici, Ozge/0000-0001-7333-0623					Effectiveness of Four Different Treatment Modalities in the Treatment of Chronic Plantar Fasciitis During a 36-Month Follow-Up Period: A Randomized Controlled Trial								JOURNAL OF FOOT & ANKLE SURGERY				57	5			913	918				10.1053/j.jfas.2018.03.017							Article	SEP-OCT 2018	2018
J	Peerbooms, Joost C.; van Laar, Wilbert; Faber, Frank; Schuller, Hans M.; van der Hoeven, Henk; Gosens, Taco				Gosens, Taco/AGR-8204-2022						Use of platelet rich plasma to treat plantar fasciitis: design of a multi centre randomized controlled trial								BMC MUSCULOSKELETAL DISORDERS				11						69			10.1186/1471-2474-11-69							Article	APR 14 2010	2010
J	Manuel Pena-Martinez, Victor; Acosta-Olivo, Carlos; Tamez-Mata, Yadira; Simental-Mendia, Luis E.; Blazquez-Saldana, Jaime; Vilchez-Cavazos, Felix; Simental-Mendia, Mario				Peña, Victor/IZP-6848-2023; Acosta-Olivo, Carlos/AAV-3939-2020; Tamez-Mata, Yadira/AGH-4633-2022	Tamez-Mata, Yadira/0000-0001-6329-7882					Normal saline injection produces a therapeutic effect in patients with plantar fasciitis: A systematic review and meta-analysis of randomized controlled trials								FOOT AND ANKLE SURGERY				28	8			1129	1138				10.1016/j.fas.2022.04.005					DEC 2022		Review	DEC 2022	2022
J	Roca, Bernardino; Mendoza, Maria A.; Roca, Manuel				/AAA-9387-2020	/0000-0003-4586-5422					Comparison of extracorporeal shock wave therapy with botulinum toxin type A in the treatment of plantar fasciitis								DISABILITY AND REHABILITATION				38	20-21			2114	2121				10.3109/09638288.2015.1114036							Article	2016	2016
J	Ulusoy, Aslihan; Cerrahoglu, Lale; Orguc, Sebnem				ULUSOY, ASLIHAN/GLQ-5466-2022; orguc, sebnem/AAA-4716-2021	Cerrahoglu, Lale/0000-0002-8911-6741					Magnetic Resonance Imaging and Clinical Outcomes of Laser Therapy, Ultrasound Therapy, and Extracorporeal Shock Wave Therapy for Treatment of Plantar Fasciitis: A Randomized Controlled Trial								JOURNAL OF FOOT & ANKLE SURGERY				56	4			762	767				10.1053/j.jfas.2017.02.013							Article	JUL-AUG 2017	2017
J	Li, Tong-Tong; Liu, Zhong-Yuan; Xiong, Ling; Zhang, Zhi-Wen				xiong, ling/JQI-1433-2023; Li, Tongtong/GXZ-8469-2022	Liu, Zhongyuan/0000-0001-8554-2199; Zhang, Zhi-wen/0000-0002-3303-9046; Li, Tongtong/0000-0002-0391-5906					Clinical efficacy of botulinum toxin type A in the treatment of fasciitis pain: A systematic review and meta-analysis								MEDICINE				102	30								10.1097/MD.0000000000034461							Review	JUL 28 2023	2023
J	Cotchett, Matthew P.; Landorf, Karl B.; Munteanu, Shannon E.				Landorf, Karl/H-2829-2014	Munteanu, Shannon/0000-0001-6780-2743					Effectiveness of dry needling and injections of myofascial trigger points associated with plantar heel pain: a systematic review								JOURNAL OF FOOT AND ANKLE RESEARCH				3						18			10.1186/1757-1146-3-18							Review	SEP 1 2010	2010
J	Goff, James D.; Crawford, Robert										Diagnosis and Treatment of Plantar Fasciitis								AMERICAN FAMILY PHYSICIAN				84	6			676	682											Article	SEP 15 2011	2011
J	Khammas, Abdul Sattar Arif; Mahmud, Rozi; Abu Hassan, Hasyma; Ibrahim, Idris; Mohammed, Safwan Saeed				arif, abdul/ABH-2118-2021						An assessment of plantar fascia with ultrasound findings in patients with plantar fasciitis: a systematic review								JOURNAL OF ULTRASOUND				26	1			13	38				10.1007/s40477-022-00712-0					AUG 2022		Review	MAR 2023	2023
J	Johannsen, Finn; Konradsen, Lars; Herzog, Robert; Krogsgaard, Michael Rindom				Krogsgaard, Michael/ABC-6014-2020	Konradsen, Lars/0000-0002-6113-4702					Endoscopic fasciotomy for plantar fasciitis provides superior results when compared to a controlled non-operative treatment protocol: a randomized controlled trial								KNEE SURGERY SPORTS TRAUMATOLOGY ARTHROSCOPY				28	10			3301	3308				10.1007/s00167-020-05855-3					JAN 2020		Article	OCT 2020	2020
J	Katzap, Yigal; Haidukov, Michael; Berland, Olivier M.; Ben Itzhak, Ron; Kalichman, Leonid				Kalichman, Leonid/Q-7547-2019	Kalichman, Leonid/0000-0003-2987-4396					Additive Effect of Therapeutic Ultrasound in the Treatment of Plantar Fasciitis: A Randomized Controlled Trial								JOURNAL OF ORTHOPAEDIC & SPORTS PHYSICAL THERAPY				48	11			847	855				10.2519/jospt.2018.8110							Article	NOV 2018	2018
J	Morral, Antoni; Urrutia, Gerard; Gich, Ignasi; Ruiz, Reme; Bonfill, Xavier				Morral, Antoni/GWQ-5471-2022; Bonfill, Xavier/AAD-6916-2021	Bonfill Cosp, Xavier/0000-0003-1530-3509; Morral, Antoni/0000-0002-0956-3016					RADIAL EXTRACORPOREAL SHOCK WAVE DEVICE APPEARANCE DOES NOT INFLUENCE CLINICAL OUTCOMES: A RANDOMIZED CONTROLLED TRIAL								JOURNAL OF REHABILITATION MEDICINE				51	3			201	208				10.2340/16501977-2516							Article	MAR 2019	2019
J	Pickin, Catherine Claire; Elmajee, Mohammed; Aljawadi, Ahmed; Fathalla, Ismail; Pillai, Anand				Aljawadi, A/AAA-9215-2021; Pillai, Anand/AFN-7699-2022						Gastrocnemius Recession in Recalcitrant Plantar Fasciitis: A Systematic Review								JOURNAL OF FOOT & ANKLE SURGERY				61	2			396	400				10.1053/j.jfas.2021.10.029					MAR 2022		Review	MAR-APR 2022	2022
J	Lee, Tze Gin; Ahmad, Tunku Sara				Ahmad, Tunku Sara/B-9979-2010	Ahmad, Tunku Sara/0000-0002-7542-2860					Intralesional autologous blood injection compared to corticosteroid injection for treatment of chronic plantar fasciitis. A prospective, randomized, controlled trial								FOOT & ANKLE INTERNATIONAL				28	9			984	990				10.3113/FAI.2007.0984							Article	SEP 2007	2007
J	Llurda-Almuzara, Luis; Labata-Lezaun, Noe; Meca-Rivera, Toni; Navarro-Santana, Marcos J.; Cleland, Joshua A.; Fernandez-de-las-Penas, Cesar; Perez-Bellmunt, Albert				LLURDA-ALMUZARA, Luis/GOG-8767-2022; Albert, Perez-Bellmunt/G-5647-2019	Navarro Santana, Marcos/0000-0002-6065-9283; LLURDA ALMUZARA, LUIS/0000-0001-9372-7580; Albert, Perez-Bellmunt/0000-0002-5607-0708; Labata-Lezaun, Noe/0000-0002-0531-133X					Is Dry Needling Effective for the Management of Plantar Heel Pain or Plantar Fasciitis? An Updated Systematic Review and Meta-Analysis								PAIN MEDICINE				22	7			1630	1641				10.1093/pm/pnab114					MAR 2021		Review	JUL 2021	2021
J	MacRae, C. Sian; Roche, Andrew J.; Sinnett, Tim J.; O'Connell, Neil E.				O'CONNELL, NEIL/A-6907-2014	Macrae, Catharine Sian/0000-0002-2060-670X					What is the evidence for efficacy, effectiveness and safety of surgical interventions for plantar fasciopathy? Protocol for a systematic review								BMJ OPEN				9	10					e031407			10.1136/bmjopen-2019-031407							Review	OCT 2019	2019
J	Karimzadeh, Afshin; Raeissadat, Seyed Ahmad; Fam, Saleh Erfani; Sedighipour, Leyla; Babaei-Ghazani, Arash				raeissadat, ahmad/AAV-6187-2020; Karimzadeh, Afshin/AAG-2210-2021; Babaei-Ghazani, Arash/Y-4576-2019	Babaei-Ghazani, Arash/0000-0003-3874-9298; Raeissadat, Seyed Ahmad/0000-0003-1512-0921					Autologous whole blood versus corticosteroid local injection in treatment of plantar fasciitis: A randomized, controlled multicenter clinical trial								CLINICAL RHEUMATOLOGY				36	3			661	669				10.1007/s10067-016-3484-6							Article	MAR 2017	2017
J	Thor, Jessica; Mao, David Weijia; Chandrakumara, Darshana; Zheng, Qishi; Yoo, Tae Wook; Kon Kam King, Charles				Zheng, Qishi/R-9499-2016	Zheng, Qishi/0000-0003-3368-4843; Kon Kam King, Charles/0000-0003-2626-5376					Radiofrequency microtenotomy for plantar fasciitis: A systematic review and meta-analysis.								Foot (Edinburgh, Scotland)				50				101869	101869				10.1016/j.foot.2021.101869							Journal Article; Meta-Analysis; Systematic Review	2022-Mar	2022
J	Young, Mark A.; Cook, Jill L.; Webster, Kate E.				Cook, Jill/A-2134-2011						The effect of topical wheatgrass cream on chronic plantar fasciitis: A randomized, double-blind, placebo-controlled trial								COMPLEMENTARY THERAPIES IN MEDICINE				14	1			3	9				10.1016/j.ctim.2005.07.003							Article	MAR 2006	2006
J	Costantino, C.; Vulpiani, M. C.; Romiti, D.; Vetrano, M.; Saraceni, V. M.				Vetrano, Mario/ABE-5885-2020; Costantino, Cosimo/Q-1606-2016; Vetrano, Mario/G-6212-2017	Costantino, Cosimo/0000-0003-0563-5235; Vetrano, Mario/0000-0002-8680-4004					Cryoultrasound therapy in the treatment of chronic plantar fasciitis with heel spurs. A randomized controlled clinical study								EUROPEAN JOURNAL OF PHYSICAL AND REHABILITATION MEDICINE				50	1			39	47											Article	FEB 2014	2014
J	Salehi, Saman; Shadmehr, Azadeh; Olyaei, Gholamreza; Bashardoust, Siamak; Mir, Seyed Mohsen				Olyaei, Gholamreza/JUU-6942-2023; Mir, Seyed/AAR-9337-2020						Effects of dry needling and stretching exercise versus stretching exercise only on pain intensity, function, and sonographic characteristics of plantar fascia in the subjects with plantar fasciitis: a parallel single-blinded randomized controlled trial								PHYSIOTHERAPY THEORY AND PRACTICE				39	3			490	503				10.1080/09593985.2021.2023930					JAN 2022		Article	MAR 4 2023	2023
J	Shetty, Sunil H.; Dhond, Amit; Arora, Manit; Deore, Sandeep				Arora, Manit/I-2235-2016	Arora, Manit/0000-0001-9939-3198					Platelet-Rich Plasma Has Better Long-Term Results Than Corticosteroids or Placebo for Chronic Plantar Fasciitis: Randomized Control Trial								JOURNAL OF FOOT & ANKLE SURGERY				58	1			42	46				10.1053/j.jfas.2018.07.006							Article	JAN 2019	2019
J	Cooper, Minton Truitt										Common Painful Foot and Ankle Conditions A Review								JAMA-JOURNAL OF THE AMERICAN MEDICAL ASSOCIATION				330	23			2285	2294				10.1001/jama.2023.23906							Review	DEC 19 2023	2023
J	Mischke, John J; Jayaseelan, Dhinu J; Sault, Josiah D; Emerson Kavchak, Alicia J					Emerson, Alicia/0000-0001-6839-7874; Jayaseelan, Dhinu/0000-0002-9015-0402; , John Mischke/0009-0001-9793-2036					The symptomatic and functional effects of manual physical therapy on plantar heel pain: a systematic review.								The Journal of manual & manipulative therapy				25	1			3	10				10.1080/10669817.2015.1106818							Journal Article; Review	2017-Feb	2017
J	Akter, Sapia; Hossain, Mohammad Shahadat; Hossain, K. M. Amran; Uddin, Zakir; Hossain, Mohammad Anwar; Alom, Foisal; Kabir, Md. Feroz; Walton, Lori Maria; Raigangar, Veena				Kabir, Md Feroz/IVV-7196-2023; Raigangar, Veena/IXX-2181-2023; Hossain, Mohammad/E-3301-2016; Uddin, Zakir/H-3008-2019; Hossain, K M Amran/AAA-1279-2021	Uddin, Zakir/0000-0002-3018-0327; Physiotherapist, Dr. Md. Feroz Kabir/0000-0002-5885-4514; Hossain, K M Amran/0000-0003-2124-2087; Alom, Foisal/0000-0001-9939-8888; Raigangar, Veena/0000-0002-0395-5983; Hossain, Mohammad Anwar/0000-0002-1952-9436					Comparison of Structural Diagnosis and Management (SDM) approach and MyoFascial Release (MFR) for improving plantar heel pain, ankle range of motion and disability: A randomized clinical trial								JOURNAL OF MANUAL & MANIPULATIVE THERAPY				32	4			368	377				10.1080/10669817.2023.2214020					MAY 2023		Article	JUL 3 2024	2024
J	Pollack, Yosefa; Shashua, Anat; Kalichman, Leonid					Kalichman, Leonid/0000-0003-2987-4396					Manual therapy for plantar heel pain.								Foot (Edinburgh, Scotland)				34				11	16				10.1016/j.foot.2017.08.001							Journal Article; Review	2018-Mar	2018
J	Gerdesmeyer, Ludger; Frey, Carol; Vester, Johannes; Maier, Markus; Weil, Lowell, Jr.; Weil, Lowell, Sr.; Russlies, Martin; Stienstra, John; Scurran, Barry; Fedder, Keith; Diehl, Peter; Lohrer, Heinz; Henne, Mark; Gollwitzer, Hans				Gerdesmeyer, Ludger/S-7961-2019; Lohrer, Heinz/W-5940-2019	Lohrer, Heinz/0000-0001-5949-4867					Radial Extracorporeal Shock Wave Therapy Is Safe and Effective in the Treatment of Chronic Recalcitrant Plantar Fasciitis Results of a Confirmatory Randomized Placebo-Controlled Multicenter Study								AMERICAN JOURNAL OF SPORTS MEDICINE				36	11			2100	2109				10.1177/0363546508324176							Article	NOV 2008	2008
J	Hyland, MR; Webber-Gaffney, A; Cohen, L; Lichtman, SW										Randomized controlled trial of calcaneal taping, sham taping, and plantar fascia stretching for the short-term management of plantar heel pain								JOURNAL OF ORTHOPAEDIC & SPORTS PHYSICAL THERAPY				36	6			364	371				10.2519/jospt.2006.2078							Article	JUN 2006	2006
J	Wheeler, Patrick C.; Dudson, Chloe; Gregory, Kim M.; Singh, Harjinder; Boyd, Kevin T.										Autologous Blood Injection With Dry-Needling vs Dry-Needling Alone Treatment for Chronic Plantar Fasciitis: A Randomized Controlled Trial								FOOT & ANKLE INTERNATIONAL				43	5			646	657	1.0711e+16			10.1177/10711007211061365					JAN 2022		Article	MAY 2022	2022
J	Sheridan, Larry; Lopez, Angel; Perez, Andres; John, Mathew M.; Willis, F. Buck; Shanmugam, Ramalingam				Perez, Andres V/HPC-4952-2023						Plantar Fasciopathy Treated with Dynamic Splinting A Randomized Controlled Trial								JOURNAL OF THE AMERICAN PODIATRIC MEDICAL ASSOCIATION				100	3			161	165				10.7547/1000161							Article	MAY-JUN 2010	2010
J	League, Alan C.										Current concepts review: Plantar fasciitis								FOOT & ANKLE INTERNATIONAL				29	3			358	366				10.3113/FAI.2008.0358							Article	MAR 2008	2008
J	Mao, David Weijia; Chandrakumara, Darshana; Zheng, Qishi; Kam, Carmen; Kon Kam King, Charles				Zheng, Qishi/R-9499-2016	Zheng, Qishi/0000-0003-3368-4843					Endoscopic plantar fasciotomy for plantar fasciitis: A systematic review and network meta-analysis of the English literature.								Foot (Edinburgh, Scotland)				41				63	73				10.1016/j.foot.2019.08.001							Journal Article; Meta-Analysis; Systematic Review	2019-Dec	2019
J	Chew, Kelvin Tai Loon; Leong, Darren; Lin, Cindy Y.; Lim, Kay Kiat; Tan, Benedict					Lin, Cindy/0000-0002-1662-8295					Comparison of Autologous Conditioned Plasma Injection, Extracorporeal Shockwave Therapy, and Conventional Treatment for Plantar Fasciitis: A Randomized Trial								PM&R				5	12			1035	1043				10.1016/j.pmrj.2013.08.590							Article	DEC 2013	2013
J	Kudo, P; Dainty, K; Clarfield, M; Coughlin, L; Lavoie, P; Lebrun, C				Dainty, Katie/Y-7287-2019						Randomized, placebo-controlled, double-blind clinical trial evaluating the treatment of plantar fasciitis with an extracorporeal shockwave therapy (ESWT) device: A North American confirmatory study								JOURNAL OF ORTHOPAEDIC RESEARCH				24	2			115	123				10.1002/jor.20008							Article	FEB 2006	2006
J	Asheghan, Mahsa; Hashemi, Seyed Ebrahim; Hollisaz, Mohammad Taghi; Roumizade, Peiman; Hosseini, Seyed Morteza; Ghanjal, Ali				Hashemi, Seyed/AAN-8900-2020; asheghan, mahsa/W-9726-2019	hollisaz, mohammad taghi/0000-0002-3309-5873					Dextrose prolotherapy versus radial extracorporeal shock wave therapy in the treatment of chronic plantar fasciitis: A randomized, controlled clinical trial								FOOT AND ANKLE SURGERY				27	6			643	649				10.1016/j.fas.2020.08.008					AUG 2021		Article	AUG 2021	2021
J	Winemiller, MH; Billow, RG; Laskowski, ER; Harmsen, WS										Effect of magnetic vs sham-magnetic insoles on plantar heel pain - A randomized controlled trial								JAMA-JOURNAL OF THE AMERICAN MEDICAL ASSOCIATION				290	11			1474	1478				10.1001/jama.290.11.1474							Article	SEP 17 2003	2003
J	Gusenoff, Beth R.; Minteer, Danielle; Gusenoff, Jeffrey A.										Perforating Fat Injections for Chronic Plantar Fasciitis: A Randomized, Crossover Clinical Trial								PLASTIC AND RECONSTRUCTIVE SURGERY				149	2			297E	302E				10.1097/PRS.0000000000008765							Article	FEB 2022	2022
J	Lafuente Guijosa, Ana; O'mullony Munoz, Isabel; de La Fuente, Maruxa Escriba; Cura-Ituarte, Paula										[Plantar fascitis: evidence-based review of treatment].				Fascitis plantar: revision del tratamiento basado en la evidencia.				Reumatologia clinica				3	4			159	65				10.1016/S1699-258X(07)73614-8							English Abstract; Journal Article	2007-Jul	2007
J	Burton, Ian; Cooper, Kay; Alexander, Lyndsay; Swinton, Paul Alan				Burton, Ian/AAX-9176-2021; Cooper, Kay/A-8593-2018	Cooper, Kay/0000-0001-9958-2511; Burton, Ian/0000-0002-6224-4401					Effectiveness of combined shockwave therapy and plantar fascia stretching interventions in treating plantar heel pain: a systematic review and meta-analysis protocol								JBI EVIDENCE SYNTHESIS				19	5			1186	1192				10.11124/JBIES-20-00186							Review	MAY 2021	2021
J	Bildik, Celaleddin; Kaya, Ozcan				Kaya, Ozcan/AFR-4476-2022	Bildik, Celaleddin/0000-0003-0005-2663; Kaya, Ozcan/0000-0002-4547-3042					Platelet-Rich Plasma vs Autologous Blood Injection to Treat Plantar Fasciitis: A Prospective Randomized, Double-Blinded, Controlled Trial								FOOT & ANKLE INTERNATIONAL				43	9			1211	1218				10.1177/10711007221114122					AUG 2022		Article	SEP 2022	2022
J	Lareau, Craig R.; Sawyer, Gregory A.; Wang, Joanne H.; DiGiovanni, Christopher W.										Plantar and Medial Heel Pain: Diagnosis and Management								JOURNAL OF THE AMERICAN ACADEMY OF ORTHOPAEDIC SURGEONS				22	6			372	380				10.5435/JAAOS-22-06-372							Review	JUN 2014	2014
J	Jain, Sumit Kumar; Suprashant, Kumar; Kumar, Sanjeev; Yadav, Arun; Kearns, Stephen R.										Comparison of Plantar Fasciitis Injected With Platelet-Rich Plasma vs Corticosteroids								FOOT & ANKLE INTERNATIONAL				39	7			780	786				10.1177/1071100718762406							Article	JUL 2018	2018
J	Williams, SK; Brage, M										Heel pain - plantar fasciitis and Achilles enthesopathy								CLINICS IN SPORTS MEDICINE				23	1			123	+				10.1016/S0278-5919(03)00094-2							Article	JAN 2004	2004
J	Moosaei Saein, Afsaneh; Safavi-Farokhi, Ziaeddin; Aminianfar, Atefeh; Mortezanejad, Marzieh										The Effect of Dry Needling on Pain, Range of Motion of Ankle Joint, and Ultrasonographic Changes of Plantar Fascia in Patients With Plantar Fasciitis.								Journal of sport rehabilitation				31	3			299	304				10.1123/jsr.2021-0156							Journal Article; Randomized Controlled Trial	2022-03-01	2022
J	AlKhadhrawi, Nazar; Alshami, Ali				Alshami, Ali/AAF-7355-2019	Alshami, Ali/0000-0003-3266-6870					Effects of myofascial trigger point dry cupping on pain and function in patients with plantar heel pain: A randomized controlled trial								JOURNAL OF BODYWORK AND MOVEMENT THERAPIES				23	3			532	538				10.1016/j.jbmt.2019.05.016							Article	JUL 2019	2019
J	Siriphorn, Akkradate; Eksakulkla, Sukanya				Siriphorn, Akkradate/AAQ-6596-2020	Siriphorn, Akkradate/0000-0002-0652-9146					Calf stretching and plantar fascia-specific stretching for plantar fasciitis: A systematic review and meta-analysis								JOURNAL OF BODYWORK AND MOVEMENT THERAPIES				24	4			222	232				10.1016/j.jbmt.2020.06.013							Review	OCT 2020	2020
J	DiGiovanni, Benedict F.; Nawoczenski, Deborah A.; Malay, Daniel P.; Graci, Petra A.; Williams, Taryn T.; Wilding, Gregory E.; Baumhauer, Fudith E.										Plantar fascia-specific stretching exercise improves outcomes in patients with chronic plantar fasciitis - A prospective clinical trial with two-year follow-up								JOURNAL OF BONE AND JOINT SURGERY-AMERICAN VOLUME				88A	8			1775	1781				10.2106/JBJS.E.01281							Article	AUG 2006	2006
J	Schneider, Harry P.; Baca, John M.; Carpenter, Brian B.; Dayton, Paul D.; Fleischer, Adam E.; Sachs, Brett D.					Schneider, Harry/0000-0002-3268-8458; Fleischer, Adam/0000-0003-3680-3182					American College of Foot and Ankle Surgeons Clinical Consensus Statement: Diagnosis and Treatment of Adult Acquired Infracalcaneal Heel Pain								JOURNAL OF FOOT & ANKLE SURGERY				57	2			370	381				10.1053/j.jfas.2017.10.018							Article	MAR-APR 2018	2018
J	Ryan, Michael; Hartwell, Jamie; Fraser, Scott; Newsham-West, Richard; Taunton, Jack										Comparison of a Physiotherapy Program Versus Dexamethasone Injections for Plantar Fasciopathy in Prolonged Standing Workers: A Randomized Clinical Trial								CLINICAL JOURNAL OF SPORT MEDICINE				24	3			211	217				10.1097/JSM.0000000000000021							Article	MAY 2014	2014
J	Ferreira, Gabriel Ferraz; Sevilla, Davy; Oliveira, Carolinne Nascimento; Nogueira Junior, Luiz Carlos; Arliani, Gustavo Goncalves; Oliveira, Victor Otavio; Pereira Filho, Miguel Viana				Pereira Filho, Miguel/HMO-7661-2023; Arliani, Gustavo/O-2722-2013; Pereira Filho, Miguel/N-4125-2016	Ferreira, Gabriel/0000-0001-8032-3077; Pereira Filho, Miguel/0000-0002-2320-9769					Comparison of the effect of hyaluronic acid injection versus extracorporeal shockwave therapy on chronic plantar fasciitis: Protocol for a randomized controlled trial								PLOS ONE				16	6					e0250768			10.1371/journal.pone.0250768							Article	JUN 24 2021	2021
J	[Anonymous]				Kot, Jacek/I-5284-2012	Kot, Jacek/0000-0001-5604-8407					Extracorporeal shock-wave therapy (ESWT) with a new-generation pneumatic device in the treatment of heel pain - A double blind randomised controlled trial								ACTA ORTHOPAEDICA BELGICA				74	1			98	101											Article	FEB 2008	2008
J	Schmitz, Christoph; Csaszar, Nikolaus B. M.; Rompe, Jan-Dirk; Chaves, Humberto; Furia, John P.				Chaves, Humberto/A-9707-2012	Chaves, Humberto/0000-0002-8709-8834					Treatment of chronic plantar fasciopathy with extracorporeal shock waves (review)								JOURNAL OF ORTHOPAEDIC SURGERY AND RESEARCH				8						31			10.1186/1749-799X-8-31							Review	SEP 3 2013	2013
J	Tsikopoulos, Konstantinos; Tsikopoulos, Alexios; Natsis, Konstantinos				Tsikopoulos, Konstantinos/H-8429-2019; Natsis, Konstantinos/AAU-3775-2021	Tsikopoulos, Konstantinos/0000-0001-5923-4782					Autologous whole blood or corticosteroid injections for the treatment of epicondylopathy and plantar fasciopathy? A systematic review and meta-analysis of randomized controlled trials								PHYSICAL THERAPY IN SPORT				22				114	122				10.1016/j.ptsp.2016.02.002							Review	NOV 2016	2016
J	Fleischer, Adam E.; Albright, Rachel H.; Crews, Ryan T.; Kelil, Tatiana; Wrobel, James S.				Crews, Ryan/A-9986-2009	Crews, Ryan/0000-0001-6352-1960; Albright, Rachel/0000-0003-3973-7950; Fleischer, Adam/0000-0003-3680-3182					Prognostic Value of Diagnostic Sonography in Patients With Plantar Fasciitis								JOURNAL OF ULTRASOUND IN MEDICINE				34	10			1729	1735				10.7863/ultra.15.14.10062							Article	OCT 2015	2015
J	van de Water, Alexander T. M.; Speksnijder, Caroline M.				Speksnijder, Caroline/C-7921-2009	Speksnijder, Caroline/0000-0003-0540-3741; Van de Water, Alexander T.M./0000-0002-6073-8555					Efficacy of Taping for the Treatment of Plantar Fasciosis A Systematic Review of Controlled Trials								JOURNAL OF THE AMERICAN PODIATRIC MEDICAL ASSOCIATION				100	1			41	51				10.7547/1000041							Review	JAN-FEB 2010	2010
J	Powell, M; Post, WR; Keener, J; Wearden, S										Effective treatment of chronic plantar fasciitis with dorsiflexion night splints: A crossover prospective randomized outcome study								FOOT & ANKLE INTERNATIONAL				19	1			10	18				10.1177/107110079801900103							Article	JAN 1998	1998
J	Koc, Thomas A.; Bise, Christopher G.; Neville, Christopher; Carreira, Dominic; Martin, Robroy L.; McDonough, Christine M.				Bise, Christopher/KIG-0388-2024						Heel Pain - Plantar Fasciitis: Revision 2023								JOURNAL OF ORTHOPAEDIC & SPORTS PHYSICAL THERAPY				53	12			CPG1	CPG39				10.2519/jospt.2023.0303							Article	DEC 2023	2023
J	Shashua, Anat; Flechter, Shlomo; Avidan, Liat; Ofir, Dani; Melayev, Alex; Kalichman, Leonid				Kalichman, Leonid/Q-7547-2019	Kalichman, Leonid/0000-0003-2987-4396					The Effect of Additional Ankle and Midfoot Mobilizations on Plantar Fasciitis: A Randomized Controlled Trial								JOURNAL OF ORTHOPAEDIC & SPORTS PHYSICAL THERAPY				45	4			265	272				10.2519/jospt.2015.5155							Article	APR 2015	2015
J	Yucel, Ufuk; Kucuksen, Sami; Cingoz, Havva T.; Anliacik, Emel; Ozbek, Orhan; Salli, Ali; Ugurlu, Hatice				Kucuksen, Sami/W-2093-2017; Özbek, Özge/HKW-0623-2023; Ozbek, Orhan/K-6904-2017	Ozbek, Orhan/0000-0002-7388-0542					Full-length silicone insoles versus ultrasound-guided corticosteroid injection in the management of plantar fasciitis: A randomized clinical trial								PROSTHETICS AND ORTHOTICS INTERNATIONAL				37	6			471	476				10.1177/0309364613478328							Article	DEC 2013	2013
J	Yin, Mengchen; Chen, Ni; Huang, Quan; Marla, Anastasia Sulindro; Ma, Junming; Ye, Jie; Mo, Wen				Xue, Chen/KIJ-2338-2024; Chen, Chao/JHS-6563-2023						New and Accurate Predictive Model for the Efficacy of Extracorporeal Shock Wave Therapy in Managing Patients With Chronic Plantar Fasciitis								ARCHIVES OF PHYSICAL MEDICINE AND REHABILITATION				98	12			2371	2377				10.1016/j.apmr.2017.05.016							Article	DEC 2017	2017
J	Lai, Wei-Fu; Yoon, Chang Ho; Chiang, Meng Ting; Hong, Ying-Han; Chen, Hui-Chuan; Song, Wenyu; Chin, Yen Po (Harvey)										The effectiveness of dextrose prolotherapy in plantar fasciitis A systemic review and meta-analysis								MEDICINE				100	51					e28216			10.1097/MD.0000000000028216							Review	DEC 23 2021	2021
J	Atkins, D; Crawford, F; Edwards, J; Lambert, M				Lambert, Mark/AAF-8771-2020	Lambert, Mark/0000-0003-3528-9070; Crawford, Fay/0000-0002-0473-9959					A systematic review of treatments for the painful heel								RHEUMATOLOGY				38	10			968	973				10.1093/rheumatology/38.10.968							Article	OCT 1999	1999
J	Kaiser, Philip B.; Keyser, Cornelia; Crawford, Alexander M.; Bluman, Eric M.; Smith, Jeremy T.; Chiodo, Christopher P.				Bluman, Eric/K-5849-2019	Bluman, Eric M./0000-0002-3848-1677; Smith, Jeremy/0000-0002-1555-9494					A Prospective Randomized Controlled Trial Comparing Physical Therapy With Independent Home Stretching for Plantar Fasciitis								JOURNAL OF THE AMERICAN ACADEMY OF ORTHOPAEDIC SURGEONS				30	14			682	689				10.5435/JAAOS-D-21-00009							Article	JUL 15 2022	2022
J	Mohammed, Wafi; Farah, Salma; Nassiri, Mujtaba; McKenna, Johnny					Nassiri, Mujtaba/0000-0003-4073-4124					Therapeutic efficacy of platelet-rich plasma injection compared to corticosteroid injection in plantar fasciitis: A systematic review and meta-analysis								JOURNAL OF ORTHOPAEDICS				22				124	134				10.1016/j.jor.2020.03.053							Review	NOV-DEC 2020	2020
J	Hawke, Fiona; Burns, Joshua				Burns, Joshua/K-8920-2012; HAWKE, FIONA/E-7490-2012	/0000-0001-7936-623X; HAWKE, FIONA/0000-0002-1511-8701					Brief Report: Custom Foot Orthoses for Foot Pain: What Does the Evidence Say?								FOOT & ANKLE INTERNATIONAL				33	12			1161	1163				10.3113/FAI.2012.1161							Editorial Material	DEC 2012	2012
J	Al-Boloushi, Zaid; Maria Gomez-Trullen, Eva; Bellosta-Lopez, Pablo; Pilar Lopez-Royo, Maria; Fernandez, Daniel; Herrero, Pablo				López, Maria Pilar/GZL-0193-2022; Boloushi, Zaid/L-2389-2019; Fernández Sanchis, Daniel/IUN-8763-2023; Bellosta-Lopez, Pablo/AHB-1018-2022; Gomez Trullen, Eva Maria Pilar/I-7801-2016; Herrero, Dr. Pablo/J-6429-2014	Bellosta-Lopez, Pablo/0000-0003-4750-9077; Gomez Trullen, Eva Maria Pilar/0000-0002-7876-4735; Fernandez Sanchis, Daniel/0000-0002-9846-5468; LOPEZ ROYO, MARIA PILAR/0000-0002-6910-8082; Herrero, Dr. Pablo/0000-0002-9201-0120					Comparing two dry needling interventions for plantar heel pain: a protocol for a randomized controlled trial								JOURNAL OF ORTHOPAEDIC SURGERY AND RESEARCH				14						31			10.1186/s13018-019-1066-4							Article	JAN 25 2019	2019
J	Kumnerddee, Wipoo; Pattapong, Nitsara										Efficacy of Electro-Acupuncture in Chronic Plantar Fasciitis: A Randomized Controlled Trial								AMERICAN JOURNAL OF CHINESE MEDICINE				40	6			1167	1176				10.1142/S0192415X12500863							Article	2012	2012
J	Rastegar, Shirvan; Mahdavi, Sadegh Baradaran; Hoseinzadeh, Babak; Badiei, Sajad				rastegar, shirvan/B-5600-2018; Baradaran Mahdavi, Sadegh/A-5427-2017	Baradaran Mahdavi, Sadegh/0000-0002-1956-1372; Rastegar, Shirvan/0000-0002-3294-7691					Comparison of dry needling and steroid injection in the treatment of plantar fasciitis: a single-blind randomized clinical trial								INTERNATIONAL ORTHOPAEDICS				42	1			109	116				10.1007/s00264-017-3681-1							Article	JAN 2018	2018
J	Moller, Stefan; Riel, Henrik; Wester, Jens; Simony, Ane; Viberg, Bjarke; Jensen, Carsten					Riel, Henrik/0000-0003-4575-6293; Simony, Ane/0000-0002-1788-1161; Viberg, Bjarke/0000-0001-5169-4282					Surgical or non-surgical treatment of plantar fasciopathy (SOFT): study protocol for a randomized controlled trial								TRIALS				23	1					845			10.1186/s13063-022-06785-w							Article	OCT 4 2022	2022
J	Assad, Salman; Ahmad, Awaiz; Kiani, Immad; Ghani, Usman; Wadhera, Vikram; Tom, Todd N										Novel and Conservative Approaches Towards Effective Management of Plantar Fasciitis.								Cureus				8	12			e913	e913				10.7759/cureus.913							Review; Journal Article	2016 Dec 05	2016
J	Rompe, JD; Meurer, A; Nafe, B; Hofmann, A; Gerdesmeyer, L				Gerdesmeyer, Ludger/S-7961-2019; Hofmann, Alexander/C-3943-2013	Meurer, Andrea M./0000-0002-1878-9551					Repetitive low-energy shock wave application without local anesthesia is more efficient than repetitive low-energy shock wave application with local anesthesia in the treatment of chronic plantar fasciitis								JOURNAL OF ORTHOPAEDIC RESEARCH				23	4			931	941				10.1016/j.orthres.2004.09.003							Article	JUL 2005	2005
J	Konjen, Nipaporn; Napnark, Tapakorn; Janchai, Siriporn										A comparison of the effectiveness of radial extracorporeal shock wave therapy and ultrasound therapy in the treatment of chronic plantar fasciitis: a randomized controlled trial.								Journal of the Medical Association of Thailand = Chotmaihet thangphaet				98 Suppl 1				S49	56											Journal Article; Randomized Controlled Trial; Research Support, Non-U.S. Gov't	2015-Jan	2015
J	Heide, Marte; Mork, Marianne; Roe, Cecilie; Brox, Jens Ivar; Hoksrud, Aasne Fenne				Brox, Jens/N-1601-2018	Heide, Marte/0000-0003-0135-5332					The effectiveness of radial extracorporeal shock wave therapy (rESWT), sham-rESWT, standardised exercise programme or usual care for patients with plantar fasciopathy: study protocol for a double-blind, randomised, sham-controlled trial								TRIALS				21	1								10.1186/s13063-020-04510-z							Article	JUN 29 2020	2020
J	Kamonseki, Danilo H.; Goncalves, Geiseane A.; Yi, Liu C.; Lombardi Junior, Imperio				Lombardi, Imperio/V-4846-2019; Kamonseki, Danilo/B-4909-2013; Yi, liu/K-8705-2013	Kamonseki, Danilo/0000-0001-7552-8959; Yi, liu/0000-0003-0202-2337					Effect of stretching with and without muscle strengthening exercises for the foot and hip in patients with plantar fasciitis: A randomized controlled single-blind clinical trial								MANUAL THERAPY				23				76	82				10.1016/j.math.2015.10.006							Article	JUN 2016	2016
J	Arshad, Zaki; Aslam, Aiman; Razzaq, Mohammad A.; Bhatia, Maneesh					Aslam, Aiman/0000-0003-1478-8399; Arshad, Zaki/0000-0002-2143-7792					Gastrocnemius Release in the Management of Chronic Plantar Fasciitis: A Systematic Review								FOOT & ANKLE INTERNATIONAL				43	4			568	575	1.0711e+16			10.1177/10711007211052290					NOV 2021		Review	APR 2022	2022
J	Rompe, Jan D.; Furia, John; Weil, Lowell; Maffulli, Nicola				Maffulli, Nicola/A-1839-2014						Shock wave therapy for chronic plantar fasciopathy								BRITISH MEDICAL BULLETIN				81-82				183	208				10.1093/bmb/ldm005							Article	2007	2007
J	Sun, Kai; Zhou, Haiyu; Jiang, Wenxue				Yin, Jing/KDO-6274-2024						Extracorporeal shock wave therapy versus other therapeutic methods for chronic plantar fasciitis								FOOT AND ANKLE SURGERY				26	1			33	38				10.1016/j.fas.2018.11.002							Article	JAN 2020	2020
J	Sneed, Dustin; Wong, Carmen					Sneed, Dustin/0000-0002-1403-2068					Platelet-rich plasma injections as a treatment for Achilles tendinopathy and plantar fasciitis in athletes								PM&R				15	11			1493	1506				10.1002/pmrj.12965					MAY 2023		Review	NOV 2023	2023
J	Lou, Jing; Wang, Shuai; Liu, Shuitao; Xing, Gengyan										Effectiveness of Extracorporeal Shock Wave Therapy Without Local Anesthesia in Patients With Recalcitrant Plantar Fasciitis: A Meta-Analysis of Randomized Controlled Trials								AMERICAN JOURNAL OF PHYSICAL MEDICINE & REHABILITATION				96	8			529	534				10.1097/PHM.0000000000000666							Article	AUG 2017	2017
J	Hofling, Imke; Joukainen, Antti; Venesmaa, Petri; Kroger, Heikki				Joukainen, Antti/GLU-8888-2022	Joukainen, Antti/0000-0002-1428-5700					Preliminary experience of a single session of low-energy extracorporeal shock wave treatment for chronic plantar fasciitis								FOOT & ANKLE INTERNATIONAL				29	2			150	154				10.3113/FAI.2008.0150							Article	FEB 2008	2008
J	dos Santos, Solange Almeida; Sampaio, Luciana Malosa; Caires, Jheniphe Rocha; Cardoso Fernandes, Guilherme Henrique; Marsico, Aline; Serra, Andrey Jorge; Leal-Junior, Ernesto Cesar; Camillo de Carvalho, Paulo de Tarso				Fernandes, Guilherme/HHT-1055-2022; Almeida dos Santos, Solange/GNM-6923-2022; Sampaio, Luciana Maria/H-9429-2016; Leal-Junior, Ernesto Cesar/H-8920-2016; Serra, Andrey/E-7460-2015; de Carvalho, Paulo de Tarso/G-5333-2011; Almeida dos Santos, Solange/O-2559-2017	Leal-Junior, Ernesto Cesar/0000-0001-6393-7616; Serra, Andrey/0000-0002-5407-8183; de Carvalho, Paulo de Tarso/0000-0001-9624-4103; Almeida dos Santos, Solange/0000-0002-8345-6286					Parameters and Effects of Photobiomodulation in Plantar Fasciitis: A Meta-Analysis and Systematic Review								PHOTOBIOMODULATION PHOTOMEDICINE AND LASER SURGERY				37	6			327	335				10.1089/photob.2018.4588							Review	JUN 2019	2019
J	Labek, G; Auersperg, V; Ziernhöld, M; Poulios, N; Böhler, N										Influence of local anesthesia and energy level on the clinical outcome of extracorporeal shock wave-treatment of chronic plantar fasciitis -: A prospective randomized clinical trial								ZEITSCHRIFT FUR ORTHOPADIE UND IHRE GRENZGEBIETE				143	2			240	246				10.1055/s-2004-832379							Article	MAR-APR 2005	2005
J	Lewis, Rebecca D; Wright, Paul; McCarthy, Laine H										Orthotics Compared to Conventional Therapy and Other Non-Surgical Treatments for Plantar Fasciitis.								The Journal of the Oklahoma State Medical Association				108	12			596	8											Comparative Study; Journal Article; Research Support, N.I.H., Extramural; Review	2015-Dec	2015
J	Monto, Raymond Rocco										Platelet-Rich Plasma Efficacy Versus Corticosteroid Injection Treatment for Chronic Severe Plantar Fasciitis								FOOT & ANKLE INTERNATIONAL				35	4			313	318				10.1177/1071100713519778							Article	APR 2014	2014
J	Kiritsi, Olga; Tsitas, Konstantinos; Malliaropoulos, Nikolaos; Mikroulis, Grogorios				Malliaropoulos, Nikolaos/AAV-9471-2020						Ultrasonographic evaluation of plantar fasciitis after low-level laser therapy: results of a double-blind, randomized, placebo-controlled trial								LASERS IN MEDICAL SCIENCE				25	2			275	281				10.1007/s10103-009-0737-5							Article	MAR 2010	2010
J	Xiong, Yuan; Wu, Qipeng; Mi, Bobin; Zhou, Wu; Liu, Yi; Liu, Jing; Xue, Hang; Hu, Liangcong; Panayi, Adriana C.; Liu, Guohui				chou, wu/AAI-1145-2019; Xiong, Yuan/AAQ-3642-2021; Panayi, Adriana/AAF-1817-2020	Mi, Bobin/0000-0002-6994-4363; Xiong, Yuan/0000-0003-1090-9288; Panayi, Adriana/0000-0003-4053-9855					Comparison of efficacy of shock-wave therapy versus corticosteroids in plantar fasciitis: a meta-analysis of randomized controlled trials								ARCHIVES OF ORTHOPAEDIC AND TRAUMA SURGERY				139	4			529	536				10.1007/s00402-018-3071-1							Article	APR 2019	2019
J	Lourenco, Bianca Martins; Campos, Mariana Gabrich Moraes; Maia, Laisa; Castro, Brenda; Trede, Renato Guilherme; Oliveira, Vinicius Cunha				; Cunha Oliveira, Vinicius/E-1366-2014	Gabrich Moraes Campos, Mariana/0000-0001-6012-8995; Cunha Oliveira, Vinicius/0000-0002-8658-3774					Efficacy of pharmacological and non-pharmacological therapies on pain intensity and disability for plantar fasciitis: a systematic review and meta-analysis								BRITISH JOURNAL OF SPORTS MEDICINE				57	23			1516	+				10.1136/bjsports-2022-106403					AUG 2023		Review	DEC 2023	2023
J	Kesikburun, Serdar; San, Ayca Uran; Kesikburun, Bilge; Aras, Berke; Yasar, Evren; Tan, Arif Kenan				kesikburun, serdar/AAO-1445-2020; kesikburun, bilge/HGB-3906-2022						Comparison of Ultrasound-Guided Prolotherapy Versus Extracorporeal Shock Wave Therapy in the Treatment of Chronic Plantar Fasciitis: A Randomized Clinical Trial								JOURNAL OF FOOT & ANKLE SURGERY				61	1			48	52				10.1053/j.jfas.2021.06.007					JAN 2022		Article	JAN-FEB 2022	2022
J	Haake, M; Buch, M; Schoellner, C; Goebel, F; Vogel, M; Mueller, I; Hausdorf, J; Zamzow, K; Schade-Brittinger, C; Mueller, HH				Mueller, Hans/JYQ-4388-2024						Extracorporeal shock wave therapy for plantar fasciitis: randomised controlled multicentre trial								BRITISH MEDICAL JOURNAL				327	7406			75	77				10.1136/bmj.327.7406.75							Article	JUL 12 2003	2003
J	Tabrizi, Ali; Dindarian, Sina; Mohammadi, Sedra				Mohammadi, Sedra/GLN-4812-2022; Tabrizi, Ali/H-8447-2017; Dindarian, Sina/D-5891-2019	Tabrizi, Ali/0000-0002-4385-6445; Mohammadi, Sedra/0000-0002-9873-2597; Dindarian, Sina/0000-0001-9702-1665					The Effect of Corticosteroid Local Injection Versus Platelet-Rich Plasma for the Treatment of Plantar Fasciitis in Obese Patients: A Single-Blind, Randomized Clinical Trial								JOURNAL OF FOOT & ANKLE SURGERY				59	1			64	68				10.1053/j.jfas.2019.07.004							Article	JAN-FEB 2020	2020
J	Wang, Weiming; Liu, Yan; Jiao, Ruimin; Liu, Sixing; Zhao, Jie; Liu, Zhishun										Comparison of electroacupuncture and manual acupuncture for patients with plantar heel pain syndrome: a randomized controlled trial								ACUPUNCTURE IN MEDICINE				39	4			272	282	964528420947739			10.1177/0964528420947739					AUG 2020		Article	AUG 2021	2021
J	Ge, Rongrong; Chen, Shuying; Jiang, Jiawang; Wang, Bangmin; Zeng, You; Cao, Qianan; Wu, Jun; Liu, Yunfeng				Chen, Shuying/ABD-3612-2021						Platelet rich plasma versus glucocorticoid for plantar fasciitis A protocol for systematic review and meta-analysis of randomized controlled trials								MEDICINE				100	48					e27810			10.1097/MD.0000000000027810							Review	DEC 3 2021	2021
J	Ajimsha, M S; Binsu, D; Chithra, S					MS, Ajimsha/0000-0003-4182-9838					Effectiveness of myofascial release in the management of plantar heel pain: a randomized controlled trial.								Foot (Edinburgh, Scotland)				24	2			66	71				10.1016/j.foot.2014.03.005							Journal Article; Randomized Controlled Trial	2014-Jun	2014
J	Nazim B Tengku Yusof, Tengku; Seow, Dexter; Vig, Khushdeep S										Extracorporeal Shockwave Therapy for Foot and Ankle Disorders: A Systematic Review and Meta-Analysis.								Journal of the American Podiatric Medical Association				112	3								10.7547/18-191							Journal Article; Meta-Analysis; Systematic Review	2022 May-Jun	2022
J	Bonanno, Daniel R.; Murley, George S.; Munteanu, Shannon E.; Landorf, Karl B.; Menz, Hylton B.				Bonanno, Daniel/AAS-7884-2021; Landorf, Karl/H-2829-2014; Menz, Hylton/B-4508-2013	Munteanu, Shannon/0000-0001-6780-2743; Menz, Hylton/0000-0002-2045-3846					Effectiveness of foot orthoses for the prevention of lower limb overuse injuries in naval recruits: a randomised controlled trial								BRITISH JOURNAL OF SPORTS MEDICINE				52	5			298	+				10.1136/bjsports-2017-098273							Article	MAR 2018	2018
J	Catal, Bilgehan; Bilge, Ali; Ulusoy, Ragip Gokhan				; ulusoy, gokhan ragip/H-1427-2019	catal, bilgehan/0000-0002-4883-4317; ulusoy, gokhan ragip/0000-0001-9804-1975					Endoscopic Plantar Fascia Release versus Cryosurgery for the Treatment of Chronic Plantar Fasciitis: A Prospective Randomized Study.								Journal of the American Podiatric Medical Association				110	5								10.7547/18-082							Journal Article; Randomized Controlled Trial	2020-Sep-01	2020
J	Peerbooms, Joost C.; Lodder, Paul; den Oudsten, Brenda L.; Doorgeest, Kamiel; Schuller, Hans M.; Gosens, Taco				Lodder, Paul/ABA-5016-2020; Gosens, Taco/AGR-8204-2022	Lodder, Paul/0000-0003-1300-7853					Positive Effect of Platelet-Rich Plasma on Pain in Plantar Fasciitis: A Double-Blind Multicenter Randomized Controlled Trial								AMERICAN JOURNAL OF SPORTS MEDICINE				47	13			3238	3246	363546519877181			10.1177/0363546519877181					OCT 2019		Article	NOV 2019	2019
J	Drakonaki, Eleni E.; Allen, Gina M.; Watura, Roland				Drakonaki, Eleni/AAQ-8916-2021	Drakonaki, Eleni/0000-0002-3629-3277					Ultrasound-guided intervention in the ankle and foot								BRITISH JOURNAL OF RADIOLOGY				89	1057					20150577			10.1259/bjr.20150577							Review	2016	2016
J	Baldassin, Valeria; Gomes, Cicero R.; Beraldo, Paulo S.										Effectiveness of Prefabricated and Customized Foot Orthoses Made From Low-Cost Foam for Noncomplicated Plantar Fasciitis: A Randomized Controlled Trial								ARCHIVES OF PHYSICAL MEDICINE AND REHABILITATION				90	4			701	706				10.1016/j.apmr.2008.11.002							Article	APR 2009	2009
J	Malahias, Michael-Alexander; Mavrogenis, Andreas F; Nikolaou, Vasilios S; Megaloikonomos, Panayiotis D; Kazas, Stamatios T; Chronopoulos, Efstathios; Babis, George C				Megaloikonomos, Panayiotis D./J-9416-2016	Megaloikonomos, Panayiotis D./0000-0001-9509-6524					Similar effect of ultrasound-guided platelet-rich plasma versus platelet-poor plasma injections for chronic plantar fasciitis.								Foot (Edinburgh, Scotland)				38				30	33				10.1016/j.foot.2018.11.003							Comparative Study; Journal Article; Randomized Controlled Trial	2019-Mar	2019
J	Gamba, Carlo; Serrano-Chinchilla, Paula; Ares-Vidal, Jesus; Solano-Lopez, Alberto; Gonzalez-Lucena, Gemma; Gines-Cespedosa, Alberto										Proximal Medial Gastrocnemius Release Versus Open Plantar Fasciotomy for the Surgical Treatment in Recalcitrant Plantar Fasciitis								FOOT & ANKLE INTERNATIONAL				41	3			267	274	1.0711e+15			10.1177/1071100719891979					DEC 2019		Article	MAR 2020	2020
J	Uden, Hayley; Boesch, Eva; Kumar, Saravana				Kumar, Saravana/B-8876-2009	Kumar, Saravana/0000-0002-4003-4411					Plantar fasciitis - to jab or to support? A systematic review of the current best evidence.								Journal of multidisciplinary healthcare				4				155	64				10.2147/JMDH.S20053							Journal Article	2011	2011
J	Fernandez, Daniel; Al-Boloushi, Zaid; Bellosta-Lopez, Pablo; Herrero, Pablo; Gomez, Manuel; Calvo, Sandra				Calvo, Sandra/ABG-9683-2021; Fernández Sanchis, Daniel/IUN-8763-2023; Boloushi, Zaid/L-2389-2019; Herrero, Dr. Pablo/J-6429-2014; Bellosta-Lopez, Pablo/AHB-1018-2022	Herrero, Dr. Pablo/0000-0002-9201-0120; Fernandez Sanchis, Daniel/0000-0002-9846-5468; Bellosta-Lopez, Pablo/0000-0003-4750-9077					Cost-Effectiveness of Two Dry Needling Interventions for Plantar Heel Pain: A Secondary Analysis of an RCT								INTERNATIONAL JOURNAL OF ENVIRONMENTAL RESEARCH AND PUBLIC HEALTH				18	4					1777			10.3390/ijerph18041777							Article	FEB 2021	2021
J	Brook, Joel; Dauphinee, Damien M.; Korpinen, Jaryl; Rawe, Ian M.				Brook, Joel/HOC-5913-2023						Pulsed Radiofrequency Electromagnetic Field Therapy: A Potential Novel Treatment of Plantar Fasciitis								JOURNAL OF FOOT & ANKLE SURGERY				51	3			312	316				10.1053/j.jfas.2012.01.005							Article	MAY-JUN 2012	2012
J	Seligman, Deborah A. R.; Dawson, Deirdre; Streiner, David L.; Seligman, David J.; Davis, Aileen					Seligman, David/0000-0002-4287-9880					Treating Heel Pain in Adults: A Randomized Controlled Trial of Hard vs Modified Soft Custom Orthotics and Heel Pads								ARCHIVES OF PHYSICAL MEDICINE AND REHABILITATION				102	3			363	370				10.1016/j.apmr.2020.10.124					FEB 2021		Article	MAR 2021	2021
J	Böddeker, IR; Schäfer, H; Haake, M										Extracorporeal shockwave therapy (ESWT) in the treatment of plantar fasciitis -: A biometrical review								CLINICAL RHEUMATOLOGY				20	5			324	330				10.1007/PL00011207							Article	2001	2001
J	Moretti, Biagio; Garofalo, Raffaele; Patella, Vittorio; Sisti, Gian Lorenzo; Corrado, Margherita; Mouhsine, Elyazid					Moretti, Biagio/0000-0002-1234-8616; garofalo, raffaele/0000-0002-0439-7848					Extracorporeal shock wave therapy in runners with a symptomatic heel spur								KNEE SURGERY SPORTS TRAUMATOLOGY ARTHROSCOPY				14	10			1029	1032				10.1007/s00167-005-0025-2							Article	OCT 2006	2006
J	Gollwitzer, Hans; Saxena, Amol; DiDomenico, Lawrence A.; Galli, Louis; Bouche, Richard T.; Caminear, David S.; Fullem, Brian; Vester, Johannes C.; Horn, Carsten; Banke, Ingo J.; Burgkart, Rainer; Gerdesmeyer, Ludger				Gerdesmeyer, Ludger/S-7961-2019						Clinically Relevant Effectiveness of Focused Extracorporeal Shock Wave Therapy in the Treatment of Chronic Plantar Fasciitis A Randomized, Controlled Multicenter Study								JOURNAL OF BONE AND JOINT SURGERY-AMERICAN VOLUME				97A	9			701	708				10.2106/JBJS.M.01331							Article	MAY 6 2015	2015
J	Shetty, Vijay D.; Dhillon, Mandeep; Hegde, Chintan; Jagtap, Prajyot; Shetty, Suvin					Dhillon, Mandeep/0000-0002-2592-1362					A study to compare the efficacy of corticosteroid therapy with platelet-rich plasma therapy in recalcitrant plantar fasciitis: A preliminary report								FOOT AND ANKLE SURGERY				20	1			10	13				10.1016/j.fas.2013.08.002							Article	MAR 2014	2014
J	Wang, Weiming; Liu, Sixing; Liu, Yan; Zang, Zhiwei; Zhang, Weina; Li, Liang; Liu, Zhishun				wang, weiming/O-3612-2014; Li, Kexin/KAO-2519-2024; Zhang, Weina/KFB-9940-2024	Liu, Zhishun/0000-0001-7570-8917					Efficacy of acupuncture versus sham acupuncture or waitlist control for patients with chronic plantar fasciitis: study protocol for a two-centre randomised controlled trial								BMJ OPEN				10	9					e036773			10.1136/bmjopen-2020-036773							Article	2020	2020
J	Lee, Dong-Oh; Yoo, Jeong-Hyun; Cho, Hyung-In; Cho, Soonghwan; Cho, Hyung Rae				CHO, HYUNG RAE/M-6969-2016	CHO, HYUNG RAE/0000-0003-1634-7482					Comparing effectiveness of polydeoxyribonucleotide injection and corticosteroid injection in plantar fasciitis treatment: A prospective randomized clinical study								FOOT AND ANKLE SURGERY				26	6			657	661				10.1016/j.fas.2019.08.005							Article	AUG 2020	2020
J	Whittaker, Glen A.; Munteanu, Shannon E.; Menz, Hylton B.; Gerrard, James M.; Elzarka, Ayman; Landorf, Karl B.				Whittaker, Glen/AAF-7588-2020; Landorf, Karl/H-2829-2014; Menz, Hylton/B-4508-2013	Menz, Hylton/0000-0002-2045-3846; Munteanu, Shannon/0000-0001-6780-2743					Effectiveness of Foot Orthoses Versus Corticosteroid Injection for Plantar Heel Pain: The SOOTHE Randomized Clinical Trial								JOURNAL OF ORTHOPAEDIC & SPORTS PHYSICAL THERAPY				49	7			491	+				10.2519/jospt.2019.8807							Article	JUL 2019	2019
J	Podolsky, Roman; Kalichman, Leonid				Kalichman, Leonid/Q-7547-2019	Kalichman, Leonid/0000-0003-2987-4396					Taping for plantar fasciitis								JOURNAL OF BACK AND MUSCULOSKELETAL REHABILITATION				28	1			1	6				10.3233/BMR-140485							Review	2015	2015
J	Cotchett, Matthew P.; Munteanu, Shannon E.; Landorf, Karl B.				Landorf, Karl/H-2829-2014	Munteanu, Shannon/0000-0001-6780-2743					Effectiveness of Trigger Point Dry Needling for Plantar Heel Pain: A Randomized Controlled Trial								PHYSICAL THERAPY				94	8			1083	1094				10.2522/ptj.20130255							Article	AUG 2014	2014
J	Burton, Ian				Burton, Ian/AAX-9176-2021	Burton, Ian/0000-0002-6224-4401					Combined extracorporeal shockwave therapy and exercise for the treatment of tendinopathy: A narrative review								SPORTS MEDICINE AND HEALTH SCIENCE				4	1			8	17				10.1016/j.smhs.2021.11.002							Review	MAR 2022	2022
J	Naruseviciute, Dovile; Kubilius, Raimondas					Naruseviciute, Dovile/0000-0003-0347-1572					The effect of high-intensity versus low-level laser therapy in the management of plantar fasciitis: randomized participant blind controlled trial								CLINICAL REHABILITATION				34	8			1072	1082				10.1177/0269215520929073					JUN 2020		Article	AUG 2020	2020
J	Mosca, Massimiliano; Fuiano, Mario; Massimi, Simone; Censoni, Davide; Catanese, Giuseppe; Grassi, Alberto; Caravelli, Silvio; Zaffagnini, Stefano				Caravelli, Silvio/HDM-8629-2022; Grassi, Alberto/AAS-4364-2021; Zaffagnini, Stefano/K-4499-2018	Caravelli, Silvio/0000-0001-9092-225X					Ruptures of the Plantar Fascia: A Systematic Review of the Literature								FOOT & ANKLE SPECIALIST				15	3			272	282				10.1177/1938640020974889							Review	JUN 2022	2022
J	Babaei-Ghazani, Arash; Karimi, Neda; Forogh, Bijan; Madani, Seyed Pezhman; Ebadi, Safoora; Fadavi, Hamid Reza; Sobhani-Eraghi, Amir; Razavi, Seyede Zahra Emami; Raeissadat, Seyed Ahmad; Eftekharsadat, Bina				eftekharsadat, bina/L-7584-2017; Madani, Seyed/AAN-5114-2021; Babaei-Ghazani, Arash/Y-4576-2019; Eraghi, Amir/L-8127-2018; raeissadat, ahmad/AAV-6187-2020	Karimi, Neda/0000-0002-2841-637X; forogh, bijan/0000-0002-3718-8719; Raeissadat, Seyed Ahmad/0000-0003-1512-0921; Babaei-Ghazani, Arash/0000-0003-3874-9298					Comparison of Ultrasound-Guided Local Ozone (O2-O3) Injection vs Corticosteroid Injection in the Treatment of Chronic Plantar Fasciitis: A Randomized Clinical Trial								PAIN MEDICINE				20	2			314	322				10.1093/pm/pny066							Article	FEB 2019	2019
J	Ling, Yan; Wang, Shu										Effects of platelet-rich plasma in the treatment of plantar fasciitis A meta-analysis of randomized controlled trials								MEDICINE				97	37					e12110			10.1097/MD.0000000000012110							Review	SEP 2018	2018
J	Li, Xian; Zhang, Li; Gu, Shuming; Sun, Jianfeng; Qin, Zongshi; Yue, Jiaji; Zhong, Yu; Ding, Ning; Gao, Rui				Qin, Zongshi/ABE-2821-2021	Qin, Zongshi/0000-0001-5888-461X					Comparative effectiveness of extracorporeal shock wave, ultrasound, low-level laser therapy, noninvasive interactive neurostimulation, and pulsed radiofrequency treatment for treating plantar fasciitis A systematic review and network meta-analysis								MEDICINE				97	43					e12819			10.1097/MD.0000000000012819							Review	OCT 2018	2018
J	Tenforde, Adam S.; Yin, Amy; Hunt, Kenneth J.										Foot and Ankle Injuries in Runners								PHYSICAL MEDICINE AND REHABILITATION CLINICS OF NORTH AMERICA				27	1			121	+				10.1016/j.pmr.2015.08.007							Article	FEB 2016	2016
J	Ye, Le; Mei, Qiyong; Li, Mingli; Gu, Minghong; Ai, Zisheng; Tang, Kun; Shi, Dongping; Wu, Xiaotong; Wang, Xiangrui; Zheng, Yongjun				Wang, Wen-Xiong/E-7254-2011; Tang, Kun/GSD-3218-2022	mei, qiyong/0000-0003-2120-8639; Ai, Zi-Sheng/0000-0001-8417-4160					A Comparative Efficacy Evaluation of Ultrasound-Guided Pulsed Radiofrequency Treatment in the Gastrocnemius in Managing Plantar Heel Pain: A Randomized and Controlled Trial								PAIN MEDICINE				16	4			782	790				10.1111/pme.12664							Article	APR 2015	2015
J	Eslamian, Fariba; Shakouri, Seyed Kazem; Jahanjoo, Fatemeh; Hajialiloo, Mehrzad; Notghi, Faraz				Shakouri, Seyed Amir/IAM-8913-2023; Eslamian, Fariba/L-7751-2017	Jahanjoo, Fatemeh/0000-0003-0717-7290; Shakouri, Seyed Kazem/0000-0003-3815-4091; Hajialiloo, Mehrzad/0000-0002-1664-480X					Extra Corporeal Shock Wave Therapy Versus Local Corticosteroid Injection in the Treatment of Chronic Plantar Fasciitis, a Single Blinded Randomized Clinical Trial								PAIN MEDICINE				17	9			1722	1731				10.1093/pm/pnw113							Article	SEP 2016	2016
J	Uygur, Esat; Aktas, Birol; Eceviz, Engin; Yilmazoglu, Emime Gul; Poyanli, Oguz				uygur, esat/ABI-8166-2020; eceviz, engin/N-3329-2014	Uygur, Esat/0000-0002-6900-1226; eceviz, engin/0000-0003-2453-0869					Preliminary Report on the Role of Dry Needling Versus Corticosteroid Injection, an Effective Treatment Method for Plantar Fasciitis: A Randomized Controlled Trial								JOURNAL OF FOOT & ANKLE SURGERY				58	2			301	305				10.1053/j.jfas.2018.08.058							Article	MAR 2019	2019
J	Luke, BSD										Plantar fasciitis: a new experimental approach to treatment								MEDICAL HYPOTHESES				59	1			95	97				10.1016/S0306-9877(02)00120-2							Article	JUL 2002	2002
J	Rasenberg, N.; Fuit, L.; Poppe, E.; Kruijsen-Terpstra, A. J. A.; Gorter, K. J.; Rathleff, M. S.; van Veldhoven, P. L. J.; Bindels, P. J.; Bierma-Zeinstra, S. M.; van Middelkoop, M.				Bierma-Zeinstra, Sita/AAF-2122-2019	Bindels, Patrick/0000-0001-5941-4820; Rathleff, Michael Skovdal/0000-0003-1173-0335; van Middelkoop, Marienke/0000-0001-6926-0618					The STAP-study: The (cost) effectiveness of custom made orthotic insoles in the treatment for plantar fasciopathy in general practice and sports medicine: design of a randomized controlled trial								BMC MUSCULOSKELETAL DISORDERS				17						31			10.1186/s12891-016-0889-y							Article	JAN 16 2016	2016
J	Zhang, Tony; Adatia, Aleem; Zarin, Wasifa; Moitri, Misha; Vijenthira, Abi; Chu, Rong; Thabane, Lehana; Kean, Walter										The efficacy of botulinum toxin type A in managing chronic musculoskeletal pain: a systematic review and meta analysis.								Inflammopharmacology				19	1			21	34				10.1007/s10787-010-0069-x							Journal Article; Meta-Analysis; Review; Systematic Review	2011-Feb	2011
J	Raissi, Gholamreza; Arbabi, Amin; Rafiei, Maryam; Forogh, Bijan; Babaei-Ghazani, Arash; Soltani, Shayesteh Khalifeh; Ahadi, Tannaz				Raissi, Gholam Reza/ABA-7410-2020; Ahadi, Tannaz/ABA-7442-2020; Babaei-Ghazani, Arash/Y-4576-2019	Ahadi, Tannaz/0000-0002-6963-2503; forogh, bijan/0000-0002-3718-8719; khalife soltani, shayesteh sadat/0000-0002-3602-0033; Raissi, Gholam Reza/0000-0002-1440-0051					Ultrasound-Guided Injection of Dextrose Versus Corticosteroid in Chronic Plantar Fasciitis Management: A Randomized, Double-Blind Clinical Trial								FOOT & ANKLE SPECIALIST				16	1			9	19				10.1177/1938640020980924							Article	FEB 2023	2023
J	Thammajaree, Chutiporn; Theapthong, Montartip; Palee, Phongsathon; Pakpakorn, Phrattaya; Sitti, Tippawan; Sakulsriprasert, Prasert; Bunprajun, Tipwadee; Thong-On, Suthasinee				Thong-On, Suthasinee/IAQ-0835-2023; Sakulsriprasert, Prasert/AAQ-6720-2020	Palee, Phongsathon/0000-0001-5034-9874; Theapthong, Montartip/0000-0001-8756-9686; Sitti, Tippawan/0000-0002-0273-9541; Bunprajun, Tipwadee/0000-0003-4972-7246; Sakulsriprasert, Prasert/0000-0002-2694-2544; Thong-On, Suthasinee/0000-0001-9109-1013					Effects of radial extracorporeal shockwave therapy versus high intensity laser therapy in individuals with plantar fasciitis: A randomised clinical trial								LASERS IN MEDICAL SCIENCE				38	1					127			10.1007/s10103-023-03791-5							Article	MAY 23 2023	2023
J	Wang, Ching-Jen										Extracorporeal shockwave therapy in musculoskeletal disorders								JOURNAL OF ORTHOPAEDIC SURGERY AND RESEARCH				7						11			10.1186/1749-799X-7-11							Review	MAR 20 2012	2012
J	Osman, Ayman M.; El-Hammady, Dina H.; Kotb, Mohamed M.				Kotb, Mohamed/KIA-3426-2024; Elhammady, Dina/AAC-5106-2020						Pulsed Compared to Thermal Radiofrequency to the Medial Calcaneal Nerve for Management of Chronic Refractory Plantar Fasciitis: A Prospective Comparative Study								PAIN PHYSICIAN				19	8			E1181	E1187											Article	NOV 2016	2016
J	Aqil, Adeel; Siddiqui, Muhammad R. S.; Solan, Matthew; Redfern, David J.; Gulati, Vivek; Cobb, Justin P.				Aqil, Adeel/J-8958-2019; Redfern, David/N-1996-2019						Extracorporeal Shock Wave Therapy Is Effective In Treating Chronic Plantar Fasciitis: A Meta-analysis of RCTs								CLINICAL ORTHOPAEDICS AND RELATED RESEARCH				471	11			3645	3652				10.1007/s11999-013-3132-2							Article	NOV 2013	2013
J	Bishop, Chris; Thewlis, Dominic; Hillier, Susan				Thewlis, Dominic/X-1184-2019; Hillier, Susan/D-4590-2009	Hillier, Susan/0000-0002-6071-6137; Bishop, Chris/0000-0002-1251-8785; Thewlis, Dominic/0000-0001-6614-8663					Custom foot orthoses improve first-step pain in individuals with unilateral plantar fasciopathy: a pragmatic randomised controlled trial								BMC MUSCULOSKELETAL DISORDERS				19						222			10.1186/s12891-018-2131-6							Article	JUL 18 2018	2018
J	Zelen, Charles M.; Poka, Attila; Andrews, James					Zelen, Charles/0000-0001-5682-7056					Prospective, Randomized, Blinded, Comparative Study of Injectable Micronized Dehydrated Amniotic/Chorionic Membrane Allograft for Plantar Fasciitis-A Feasibility Study								FOOT & ANKLE INTERNATIONAL				34	10			1332	1339				10.1177/1071100713502179							Article	OCT 2013	2013
J	Yin, Meng-Chen; Ye, Jie; Yao, Min; Cui, Xue-Jun; Xia, Ye; Shen, Qi-Xing; Tong, Zheng-Yi; Wu, Xue-Qun; Ma, Jun-Ming; Mo, Wen				Xue, Chen/KIJ-2338-2024; Chen, Chao/JHS-6563-2023; Chen, Xuebin/AAP-8042-2020						Is Extracorporeal Shock Wave Therapy Clinical Efficacy for Relief of Chronic, Recalcitrant Plantar Fasciitis? A Systematic Review and Meta-Analysis of Randomized Placebo or Active-Treatment Controlled Trials								ARCHIVES OF PHYSICAL MEDICINE AND REHABILITATION				95	8			1585	1593				10.1016/j.apmr.2014.01.033							Review	AUG 2014	2014
J	Molund, Marius; Husebye, Elisabeth Ellingsen; Hellesnes, Jan; Nilsen, Fredrik; Hvaal, Kjetil				Husebye, Elisabeth Ellingsen/HSE-1378-2023						Proximal Medial Gastrocnemius Recession and Stretching Versus Stretching as Treatment of Chronic Plantar Heel Pain								FOOT & ANKLE INTERNATIONAL				39	12			1423	1431				10.1177/1071100718794659							Article	DEC 2018	2018
J	Woitzik, Erin; Jacobs, Craig; Wong, Jessica J.; Cote, Pierre; Shearer, Heather M.; Randhawa, Kristi; Sutton, Deborah; Southerst, Danielle; Varatharajan, Sharanya; Brison, Robert J.; Yu, Hainan; van der Velde, Gabrielle; Stern, Paula J.; Taylor-Vaisey, Anne; Stupar, Maja; Mior, Silvano; Carroll, Linda J.				Wong, Jessica/LKJ-5916-2024; Mior, Silvano/L-4786-2015; Côté, Pierre/AAG-5358-2021	Taylor-Vaisey, Anne/0000-0002-9650-0418; Carroll, Linda/0000-0003-0876-2336; Cote, Pierre/0000-0002-6986-6676; Southerst, Danielle/0000-0003-3355-2824; Shearer, Heather/0000-0001-8574-4989					The effectiveness of exercise on recovery and clinical outcomes of soft tissue injuries of the leg, ankle, and foot: A systematic review by the Ontario Protocol for Traffic Injury Management (OPTIMa) Collaboration								MANUAL THERAPY				20	5	SI		633	645				10.1016/j.math.2015.03.012							Review	OCT 2015	2015
J	Kane, D; Greaney, T; Shanahan, M; Duffy, G; Bresnihan, B; Gibney, R; FitzGerald, O				Kane, David/D-8959-2014	FitzGerald, Oliver/0000-0002-6607-6070					The role of ultrasonography in the diagnosis and management of idiopathic plantar fasciitis								RHEUMATOLOGY				40	9			1002	1008				10.1093/rheumatology/40.9.1002							Article	SEP 2001	2001
J	Karpuz, Savas; Akkurt, Halil Ekrem				Karpuz, Savaş/ITK-9081-2023	karpuz, savas/0000-0002-8141-674X					Comparison of the short-term efficacy of peloid and paraffin treatments on pain and quality of life in the treatment of plantar fasciitis: a randomized controlled study								INTERNATIONAL JOURNAL OF BIOMETEOROLOGY													10.1007/s00484-023-02530-3					AUG 2023		Article; Early Access		2023
J	Johannsen, Finn; Magnusson, Stig Peter				Magnusson, Stig/AAN-1631-2020	Johannsen, Finn/0000-0002-3732-6229					The relationship between ultrasonography with or without contrast and the clinical outcome in plantar fasciitis								SCANDINAVIAN JOURNAL OF MEDICINE & SCIENCE IN SPORTS				32	11			1660	1667				10.1111/sms.14221					AUG 2022		Article	NOV 2022	2022
J	Fouda, K. Z.; Ali, Z. A.; Elshorbagy, R. T.; Eladl, H. M.				Elshorbagy, Radwa/AGH-1918-2022; Fouda, Khaled/ISU-0618-2023; Eladl, Hadaya/AEE-8990-2022	Fouda, khaled/0000-0001-6121-9127					Effect of radial shock wave and ultrasound therapy combined with traditional physical therapy exercises on foot function and dorsiflexion range in plantar fasciitis: a prospective randomized clinical trial								EUROPEAN REVIEW FOR MEDICAL AND PHARMACOLOGICAL SCIENCES				27	9			3823	3832											Article	2023	2023
J	Malay, D Scot; Pressman, Martin M; Assili, Amir; Kline, Jason T; York, Shane; Buren, Ben; Heyman, Eugene R; Borowsky, Pam; LeMay, Carley										Extracorporeal shockwave therapy versus placebo for the treatment of chronic proximal plantar fasciitis: results of a randomized, placebo-controlled, double-blinded, multicenter intervention trial.								The Journal of foot and ankle surgery : official publication of the American College of Foot and Ankle Surgeons				45	4			196	210				10.1053/j.jfas.2006.04.007							Journal Article; Multicenter Study; Randomized Controlled Trial; Research Support, Non-U.S. Gov't	2006 Jul-Aug	2006
J	Catal, Bilgehan; Keskinbora, Mert; Uysal, Mehmet Ali; Sahin, Mustafa; Gulabi, Deniz; Demiralp, Bahtiyar					catal, bilgehan/0000-0002-4883-4317; SAHIN, MUSTAFA/0000-0002-5792-5755					Endoscopic Plantar Fasciotomy; Deep Fascial Versus Superficial Fascial Approach: A Prospective Randomized Study								JOURNAL OF FOOT & ANKLE SURGERY				56	5			1001	1008				10.1053/j.jfas.2017.04.021							Article	SEP-OCT 2017	2017
J	Hanselman, Andrew E.; Tidwell, John E.; Santrock, Robert D.					Hanselman, Andrew/0000-0002-9005-7355					Cryopreserved Human Amniotic Membrane Injection for Plantar Fasciitis: A Randomized, Controlled, Double-Blind Pilot Study								FOOT & ANKLE INTERNATIONAL				36	2			151	158				10.1177/1071100714552824							Article	FEB 2015	2015
J	Stratton, Michael; McPoil, Thomas G.; Cornwall, Mark W.; Patrick, Kyle										Use of Low-Frequency Electrical Stimulation for the Treatment of Plantar Fasciitis								JOURNAL OF THE AMERICAN PODIATRIC MEDICAL ASSOCIATION				99	6			481	488				10.7547/0990481							Article	NOV-DEC 2009	2009
J	Kashif, Muhammad; Albalwi, Abdulaziz; Alharbi, Ahmed; Iram, Humaira; Manzoor, Nosheen										Comparison of subtalar mobilisation with conventional physiotherapy treatment for the management of plantar fasciitis.								JPMA. The Journal of the Pakistan Medical Association				71	12			2705	2709				10.47391/JPMA.1049							Journal Article; Randomized Controlled Trial	2021-Dec	2021
J	Fraser, John J; Corbett, Revay; Donner, Chris; Hertel, Jay				; Fraser, John J/H-6714-2016	/0000-0003-1739-0589; Fraser, John J/0000-0001-9697-3795					Does manual therapy improve pain and function in patients with plantar fasciitis? A systematic review.								The Journal of manual & manipulative therapy				26	2			55	65				10.1080/10669817.2017.1322736							Journal Article	2018-May	2018
J	Khammas, Abdul Sattar Arif; Mahmud, Rozi; Hassan, Hasyma Abu; Ibrahim, Idris; Mohammed, Safwan Saeed				arif, abdul/ABH-2118-2021						Sonographic and clinical effects of manual physical therapy for plantar fasciitis: randomized prospective controlled trial								JOURNAL OF ULTRASOUND				27	3			487	500				10.1007/s40477-023-00833-0					NOV 2023		Article	SEP 2024	2024
J	Kiran, Noreen; Awan, Waqar Ahmed; Sahar, Wajeeha; Hameed, Naeem; Sarfraz, Nazia; Niaz, Ayesha				Awan, Waqar/G-3212-2015						Effectiveness of the Graston Technique on Pain and General Foot Health in Patients with Chronic Plantar Fasciitis: A Randomized Clinical Trial								ALTERNATIVE THERAPIES IN HEALTH AND MEDICINE				29	6			214	219											Article	SEP 2023	2023
J	Saggin, R.; Di Stefano, A.; Saggini, A.; Bellomo, R. G.										CLINICAL APPLICATION OF SHOCK WAVE THERAPY IN MUSCULOSKELETAL DISORDERS: PART II RELATED TO MYOFASCIAL AND NERVE APPARATUS								JOURNAL OF BIOLOGICAL REGULATORS AND HOMEOSTATIC AGENTS				29	4			771	785											Editorial Material	OCT-DEC 2015	2015
J	Tseng, Wen-Che; Uy, Jhanna; Chiu, Yi-Hsiang; Chen, Wen-Shiang; Vora, Ariana				Wen-shiang, Chen/B-4794-2009	Vora, Ariana/0000-0002-2851-7760; Uy, Jhanna/0000-0002-5353-2903					The Comparative Effectiveness of Autologous Blood-derived Products Versus Steroid Injections in Plantar Fasciitis: A Systematic Review and Meta-analysis of Randomized Controlled Trials								PM&R				13	1			87	96				10.1002/pmrj.12373					MAY 2020		Review	JAN 2021	2021
J	Yin, Mengchen; Ma, Junming; Xu, Jinhai; Li, Lin; Chen, Guanghui; Sun, Zhengwang; Liu, Yujie; He, Shaohui; Ye, Jie; Mo, Wen				Liu, Yu-Jie/JTS-3401-2023; Chen, Chao/JHS-6563-2023; Xue, Chen/KIJ-2338-2024						Use of artificial neural networks to identify the predictive factors of extracorporeal shock wave therapy treating patients with chronic plantar fasciitis								SCIENTIFIC REPORTS				9						4207			10.1038/s41598-019-39026-3							Article	MAR 12 2019	2019
J	Renan-Ordine, Romulo; Alburquerque-Sendin, Francisco; Rodrigues de Souza, Daiana Priscila; Cleland, Joshua A.; Fernandez-de-las-Penas, Cesar				Rodrigues-de-Souza, Daiana/AAO-7843-2021; Alburquerque-Sendin, Francisco/L-1539-2016	Alburquerque-Sendin, Francisco/0000-0002-3892-8440; Fernandez-de-las-Penas, Cesar/0000-0003-3772-9690; Rodrigues-de-Souza, Daiana Priscila/0000-0002-3651-3276					Effectiveness of Myofascial Trigger Point Manual Therapy Combined With a Self-Stretching Protocol for the Management of Plantar Heel Pain: A Randomized Controlled Trial								JOURNAL OF ORTHOPAEDIC & SPORTS PHYSICAL THERAPY				41	2			43	50				10.2519/jospt.2011.3504							Article	FEB 2011	2011
J	Gogna, Paritosh; Gaba, Sahil; Mukhopadhyay, Reetadyuti; Gupta, Rakesh; Rohilla, Rajesh; Yadav, Lakhpat										Plantar fasciitis: A randomized comparative study of platelet rich plasma and low dose radiation in sportspersons.								Foot (Edinburgh, Scotland)				28				16	19				10.1016/j.foot.2016.08.002							Journal Article; Randomized Controlled Trial	2016-Aug	2016
J	Jabbari, Bahman; Machado, Duarte										Treatment of Refractory Pain with Botulinum Toxins-An Evidence-Based Review								PAIN MEDICINE				12	11			1594	1606				10.1111/j.1526-4637.2011.01245.x							Review	2011	2011
J	Storheim, Kjersti; Gjersing, Linn; Bolstad, Kristin; Risberg, May Arna										[Extracorporeal shock wave therapy (ESWT) and radial extracorporeal shock wave therapy (rESWT) in chronic musculoskeletal pain].				Sjokkbolge- og trykkbolgebehandling ved kroniske muskel- og skjelettsmerter.				Tidsskrift for den Norske laegeforening : tidsskrift for praktisk medicin, ny raekke				130	23			2360	4				10.4045/tidsskr.09.0654							English Abstract; Journal Article; Review	2010-Dec-02	2010
J	Buchbinder, R; Ptasznik, R; Gordon, J; Buchanan, J; Prabaharan, V; Forbes, A				Buchbinder, Rachelle/G-2952-2011	Forbes, Andrew/0000-0003-4269-914X					Ultrasound-guided extracorporeal shock wave therapy for plantar fasciitis - A randomized controlled trial								JAMA-JOURNAL OF THE AMERICAN MEDICAL ASSOCIATION				288	11			1364	1372				10.1001/jama.288.11.1364							Article	SEP 18 2002	2002
J	Grecco, Marcus Vinicius; Brech, Guilherme Carlos; D'Andrea Greve, Julia Maria				GREVE, JULIA/A-7849-2013; Greve, Julia/I-3444-2015; Brech, Guilherme Carlos/I-6100-2012	Greve, Julia/0000-0003-1778-0448; Brech, Guilherme Carlos/0000-0002-0403-0632					One-year treatment follow-up of plantar fasciitis: radial shockwaves vs. conventional physiotherapy								CLINICS				68	8			1089	1095				10.6061/clinics/2013(08)05							Article	2013	2013
J	Yu, Hainan; Randhawa, Kristi; Cote, Pierre		Optima Collaboration		Côté, Pierre/AAG-5358-2021	Carroll, Linda/0000-0003-0876-2336; Cote, Pierre/0000-0002-6986-6676					The Effectiveness of Physical Agents for Lower-Limb Soft Tissue Injuries: A Systematic Review								JOURNAL OF ORTHOPAEDIC & SPORTS PHYSICAL THERAPY				46	7			523	U60				10.2519/jospt.2016.6521							Review	JUL 2016	2016
J	Mansiz-Kaplan, Basak; Nacir, Baris; Pervane-Vural, Secil; Duyur-Cakit, Burcu; Genc, Hakan				MANSIZ KAPLAN, BASAK/AAH-7782-2020; Nacır, Barış/AAO-7655-2020; duyur çakıt, burcu/HKE-6094-2023; Genc, Hakan/CAA-4799-2022	Genc, Hakan/0000-0003-2573-4564					Effect of Dextrose Prolotherapy on Pain Intensity, Disability, and Plantar Fascia Thickness in Unilateral Plantar Fasciitis A Randomized, Controlled, Double-Blind Study								AMERICAN JOURNAL OF PHYSICAL MEDICINE & REHABILITATION				99	4			318	324				10.1097/PHM.0000000000001330							Article	APR 2020	2020
J	Donley, Brian G.; Moore, Tim; Sferra, James; Gozdanovic, Jon; Smith, Richard				Moore, Tim/AAE-8533-2021						The efficacy of oral nonsteroidal anti-inflammatory medication (NSAID) in the treatment of plantar fasciitis: A randomized, prospective, placebo-controlled study								FOOT & ANKLE INTERNATIONAL				28	1			20	23				10.3113/FAI.2007.0004							Article	JAN 2007	2007
J	Lin, Sheldon S.; Yeranosian, Michael G.										What's New in Foot and Ankle Surgery								JOURNAL OF BONE AND JOINT SURGERY-AMERICAN VOLUME				98	10			874	879				10.2106/JBJS.16.00001							Article	MAY 18 2016	2016
J	Johnson-Lynn, Sarah; Cooney, Alan; Ferguson, Diarmaid; Bunn, Deborah; Gray, William; Coorsh, Jonathan; Kakwani, Rajesh; Townshend, David				Townshend, David/IXX-3202-2023	Gray, William/0000-0002-9597-5446; Johnson-Lynn, Sarah/0000-0002-4807-7416					A Feasibility Study Comparing Platelet-Rich Plasma Injection With Saline for the Treatment of Plantar Fasciitis Using a Prospective, Randomized Trial Design								FOOT & ANKLE SPECIALIST				12	2			153	158				10.1177/1938640018776065							Article	APR 2019	2019
J	Wang, Wei; Jiang, Weifeng; Tang, Chuanxi; Zhang, Xiao; Xiang, Jie				LI, Jing/HNB-5575-2023; Tang, Chuanxi/LJM-2733-2024	Xiang, Jie/0000-0001-8937-3564; Wang, Wei/0000-0001-5161-8175					Clinical efficacy of low-level laser therapy in plantar fasciitis A systematic review and meta-analysis								MEDICINE				98	3					e14088			10.1097/MD.0000000000014088							Review	JAN 2019	2019
J	McMillan, Andrew M.; Landorf, Karl B.; Gilheany, Mark F.; Bird, Adam R.; Morrow, Adam D.; Menz, Hylton B.				Landorf, Karl/H-2829-2014; Menz, Hylton/B-4508-2013	Menz, Hylton/0000-0002-2045-3846; Bird, Adam Robert/0009-0001-1980-1276					Ultrasound guided corticosteroid injection for plantar fasciitis: randomised controlled trial								BMJ-BRITISH MEDICAL JOURNAL				344						e3260			10.1136/bmj.e3260							Article	MAY 22 2012	2012
J	Schuitema, Dorianne; Greve, Christian; Postema, Klaas; Dekker, Rienk; Hijmans, Juha M.				Hijmans, Juha/X-5814-2019						Effectiveness of Mechanical Treatment for Plantar Fasciitis: A Systematic Review								JOURNAL OF SPORT REHABILITATION				29	5			657	674				10.1123/jsr.2019-0036							Review	JUL 2020	2020
J	Godoy, Ivan R. B.; Donahue, Dean M.; Torriani, Martin										Botulinum Toxin Injections in Musculoskeletal Disorders								SEMINARS IN MUSCULOSKELETAL RADIOLOGY				20	5			441	452				10.1055/s-0036-1594284							Article	NOV 2016	2016
J	Krischek, O; Rompe, JD; Herbsthofer, B; Nafe, B										Symptomatic low-energetic shock-wave therapy in plantar fasciitis with heel spur								ZEITSCHRIFT FUR ORTHOPADIE UND IHRE GRENZGEBIETE				136	2			169	174				10.1055/s-2008-1051301							Article	MAR-APR 1998	1998
J	Thiagarajah, Anandan Gerard										How effective is acupuncture for reducing pain due to plantar fasciitis?								SINGAPORE MEDICAL JOURNAL				58	2			92	97				10.11622/smedj.2016143							Article	FEB 2017	2017
J	Gutteck, Natalia; Schilde, Sebastian; Delank, Karl-Stefan										Pain on the Plantar Surface of the Foot								DEUTSCHES ARZTEBLATT INTERNATIONAL				116	6			83	+				10.3238/arztebl.2019.0083							Review	FEB 8 2019	2019
J	Wang, CJ; Wang, FS; Yang, KD; Weng, LH; Ko, JY										Long-term results of extracorporeal shockwave treatment for plantar fasciitis								AMERICAN JOURNAL OF SPORTS MEDICINE				34	4			592	596				10.1177/0363546505281811							Article	APR 2006	2006
J	Cleland, Joshua A.; Abbott, J. Haxby; Kidd, Martin O.; Stockwell, Steve; Cheney, Sheryl; Gerrard, David F.; Flynn, Timothy W.				Flynn, Tim/JXL-2992-2024; Abbott, J. Haxby/B-2976-2008	Abbott, J. Haxby/0000-0001-6468-7284; Flynn, Timothy/0000-0003-3122-2901					Manual Physical Therapy and Exercise Versus Electrophysical Agents and Exercise in the Management of Plantar Heel Pain: A Multicenter Randomized Clinical Trial								JOURNAL OF ORTHOPAEDIC & SPORTS PHYSICAL THERAPY				39	8			573	585				10.2519/jospt.2009.3036							Article	AUG 2009	2009
J	Franceschi, F.; Papalia, R.; Franceschetti, E.; Paciotti, M.; Maffulli, N.; Denaro, V.				Franceschetti, Edoardo/HHT-1402-2022; Papalia, Rocco/I-9192-2014; Franceschi, Francesco/AAB-3458-2019; Maffulli, Nicola/A-1839-2014; Paciotti, Michele/HKW-3125-2023; Denaro, Vincenzo/K-9567-2016	Franceschi, Francesco/0000-0003-3917-8511; Denaro, Vincenzo/0000-0003-4739-9795; Papalia, Rocco/0000-0002-6069-4871					Platelet-rich plasma injections for chronic plantar fasciopathy: a systematic review								BRITISH MEDICAL BULLETIN				112	1			83	95				10.1093/bmb/ldu025							Review	DEC 2014	2014
J	Chen, Chien-Min; Lee, Meng; Lin, Chia-Hung; Chang, Chia-Hao; Lin, Chu-Hsu					Lee, Meng/0000-0002-7491-0571; Chen, Chien-Min/0000-0001-9838-0096; Lin, Chia-Hung/0000-0002-5946-2790					Comparative efficacy of corticosteroid injection and non-invasive treatments for plantar fasciitis: a systematic review and meta-analysis								SCIENTIFIC REPORTS				8						4033			10.1038/s41598-018-22402-w							Review	MAR 5 2018	2018
J	Xu, Rui; Wang, Zhonghan; Ma, Tingjian; Ren, Zhenxiao; Tin, Hui					Xu, Rui/0000-0003-4302-6393					Effect of 3D Printing Individualized Ankle-Foot Orthosis on Plantar Biomechanics and Pain in Patients with Plantar Fasciitis: A Randomized Controlled Trial								MEDICAL SCIENCE MONITOR				25				1392	1400				10.12659/MSM.915045							Article	FEB 21 2019	2019
J	Okur, Sibel Caglar; Aydin, Abdulkadir				Aydın, Abdulkadir/ABI-7485-2020						Comparison of extracorporeal shock wave therapy with custom foot orthotics in plantar fasciitis treatment: A prospective randomized one-year follow-up study								JOURNAL OF MUSCULOSKELETAL & NEURONAL INTERACTIONS				19	2			178	186											Article	JUN 2019	2019
J	Diaz Lopez, Ana Maria; Guzman Carrasco, Patricia				Diaz Lopez, Ana Maria/AAI-7687-2020	Diaz Lopez, Ana Maria/0000-0002-7415-5676					Effectiveness of Different Physical Therapy in Conservative Treatment of Plantar Fasciitis. Systematic Review								REVISTA ESPANOLA DE SALUD PUBLICA				88	1	SI		157	178				10.4321/S1135-57272014000100010							Review	JAN-FEB 2014	2014
J	Fei, Xing; Lang, Li; Hu, Lingjiao; Wei, Chen; Zhou, Xiang				fei, xing/AAC-2383-2022	Xing, Fei/0000-0002-9485-2946					Platelet-rich plasma has better mid-term clinical results than traditional steroid injection for plantar fasciitis: A systematic review and meta-analysis								ORTHOPAEDICS & TRAUMATOLOGY-SURGERY & RESEARCH				107	6					103007			10.1016/j.otsr.2021.103007					OCT 2021		Review	OCT 2021	2021
J	Alvarez-Nemegyei, J; Canoso, JJ										Evidence-based soft tissue rheumatology. V - Plantar talalgia								JCR-JOURNAL OF CLINICAL RHEUMATOLOGY				10	5			259	262				10.1097/01.rhu.0000141506.15255.ca							Review	OCT 2004	2004
J	Henning, Peter R; Grear, Benjamin J										Platelet-rich plasma in the foot and ankle.								Current reviews in musculoskeletal medicine				11	4			616	623				10.1007/s12178-018-9522-z							Journal Article; Review	2018-Dec	2018
J	Oliveira, Hilda Alcantara Veiga; Jones, Anamaria; Moreira, Emilia; Jennings, Fabio; Natour, Jamil				Jones, Anamaria/E-3660-2016	Natour, Jamil/0000-0002-4588-9902; Jones, Anamaria/0000-0003-3182-0776					Effectiveness of Total Contact Insoles in Patients with Plantar Fasciitis								JOURNAL OF RHEUMATOLOGY				42	5			870	878				10.3899/jrheum.140429							Article	MAY 2015	2015
J	Sharma, Rachit; Chaudhary, Narendra Kumar; Karki, Mandeep; Sunuwar, Dev Ram; Singh, Devendra Raj; Pradhan, Pranil Man Singh; Gyawali, Prakash; Shrestha, Sailendra Kumar Duwal; Bhandari, Kailash Kumar				Singh, Devendra Raj/R-2197-2019; Sunuwar, Dev Ram/AAR-3834-2020; Chaudhary, Narendra Kumar/KRR-1720-2024	Chaudhary, Narendra Kumar/0000-0002-7747-4066; Singh, Devendra Raj/0000-0003-1450-9476					Effect of platelet-rich plasma versus steroid injection in plantar fasciitis: a randomized clinical trial								BMC MUSCULOSKELETAL DISORDERS				24	1					172			10.1186/s12891-023-06277-1							Article	MAR 7 2023	2023
J	D'Andrea Greve, Julia Maria; Grecco, Marcus Vinicius; Santos-Silva, Paulo Roberto				GREVE, JULIA/A-7849-2013; Santos-Silva, Paulo/AAY-4269-2020; Greve, Julia/I-3444-2015	Greve, Julia/0000-0003-1778-0448; Santos-Silva, Paulo Roberto/0000-0003-1223-5862					COMPARISON OF RADIAL SHOCKWAVES AND CONVENTIONAL PHYSIOTHERAPY FOR TREATING PLANTAR FASCIITIS								CLINICS				64	2			97	103				10.1590/S1807-59322009000200006							Article	2009	2009
J	Roos, Ewa; Engstrom, Mikael; Soderberg, Bengt				Roos, Ewa Maria/A-5416-2012	Roos, Ewa Maria/0000-0001-5425-2199					Foot orthoses for the treatment of plantar fasciitis								FOOT & ANKLE INTERNATIONAL				27	8			606	611				10.1177/107110070602700807							Article	AUG 2006	2006
J	Wrobel, James S.; Fleischer, Adam E.; Crews, Ryan T.; Jarrett, Beth; Najafi, Bijan				Crews, Ryan/A-9986-2009; Najafi, Bijan/AAK-5650-2020	Fleischer, Adam/0000-0003-3680-3182; Najafi, Bijan/0000-0002-0320-8101; Crews, Ryan/0000-0001-6352-1960					A Randomized Controlled Trial of Custom Foot Orthoses for the Treatment of Plantar Heel Pain								JOURNAL OF THE AMERICAN PODIATRIC MEDICAL ASSOCIATION				105	4			281	294											Article	JUL-AUG 2015	2015
J	Kim, Dong-Ho; Lee, Yongwoo										Effect of Dynamic Taping versus Kinesiology Taping on Pain, Foot Function, Balance, and Foot Pressure in 3 Groups of Plantar Fasciitis Patients: A Randomized Clinical Study								MEDICAL SCIENCE MONITOR				29						e941043			10.12659/MSM.941043							Article	NOV 2 2023	2023
J	Kalaci, Aydiner; Cakici, Huesamettin; Hapa, Onur; Yanat, Ahmet Nedim; Dogramaci, Yunus; Sevinc, Teoman Toni				KALACI, AYDINER/AAB-5471-2022; cakici, husamettin/B-8042-2011						Treatment of Plantar Fasciitis Using Four Different Local Injection Modalities A Randomized Prospective Clinical Trial								JOURNAL OF THE AMERICAN PODIATRIC MEDICAL ASSOCIATION				99	2			108	113				10.7547/0980108							Article	MAR-APR 2009	2009
J	Abt, T; Hopfenmüller, W; Mellerowicz, H										Shock wave therapy for recalcitrant plantar fasciitis with heel spur:: prospective randomized placebo-controlled double-blind study								ZEITSCHRIFT FUR ORTHOPADIE UND IHRE GRENZGEBIETE				140	5			548	554				10.1055/s-2002-34001							Article	SEP-OCT 2002	2002
J	Ioppolo, F.; Rompe, J. D.; Furia, J. P.; Cacchio, A.				Cacchio, Angelo/AAT-4844-2021	Cacchio, Angelo/0000-0001-8850-7938					Clinical application of shock wave therapy (SWT) in musculoskeletal disorders								EUROPEAN JOURNAL OF PHYSICAL AND REHABILITATION MEDICINE				50	2			217	230											Review	APR 2014	2014
J	Hume, Patria; Hopkins, Will; Rome, Keith; Maulder, Peter; Coyle, Greg; Nigg, Benno				; Hume, Patria/P-1084-2017	Rome, Keith/0000-0001-9818-2188; Hume, Patria/0000-0003-1847-8128					Effectiveness of foot orthoses for treatment and prevention of lower limb injuries - A review								SPORTS MEDICINE				38	9			759	779				10.2165/00007256-200838090-00005							Review	2008	2008
J	Buch, M; Knorr, U; Fleming, L; Theodore, G; Amendola, A; Bachmann, C; Zingas, C; Siebert, WE										Extracorporeal shock wave therapy in plantar fasciitis: a review								ORTHOPADE				31	7			637	+				10.1007/s00132-002-0323-z							Article	JUL 2002	2002
J	Tornese, Davide; Mattei, Enrico; Lucchesi, Giampaolo; Bandi, Marco; Ricci, Gabriele; Melegati, Gianluca										Comparison of two extracorporeal shock wave therapy techniques for the treatment of painful subcalcaneal spur. A randomized controlled study								CLINICAL REHABILITATION				22	9			780	787				10.1177/0269215508092819							Article	SEP 2008	2008
J	Breton, Arnaud; Leplat, Christophe; Picot, Marie-Christine; Aouinti, Safa; Taourel, Patrice; Laffont, Isabelle; Julia, Marc; Cyteval, Catherine				PICOT, Marie-Christine/AAK-4802-2020	Picot, Marie Christine/0000-0003-4204-7299					Prediction of clinical response to corticosteroid or platelet-rich plasma injection in plantar fasciitis with MRI: A prospective, randomized, double-blinded								DIAGNOSTIC AND INTERVENTIONAL IMAGING				103	4			217	224				10.1016/j.diii.2021.10.008					MAR 2022		Article	APR 2022	2022
J	Young, Jodi L.; Rhon, Daniel I.; de Zoete, Rutger M. J.; Cleland, Joshua A.; Snodgrass, Suzanne J.				Rhon, Daniel/C-9542-2011; , Suzanne/AAP-9050-2020	Rhon, Daniel/0000-0002-4320-990X; Young, Jodi/0000-0002-9309-4063; de Zoete, Rutger/0000-0002-0273-3377					The influence of dosing on effect size of exercise therapy for musculoskeletal foot and ankle disorders: a systematic review								BRAZILIAN JOURNAL OF PHYSICAL THERAPY				22	1			20	32				10.1016/j.bjpt.2017.10.001							Review	JAN-FEB 2018	2018
J	Theodore, GH; Buch, M; Amendola, A; Bachmann, C; Fleming, LL; Zingas, C										Extracorporeal shock wave therapy for the treatment of plantar fasciitis								FOOT & ANKLE INTERNATIONAL				25	5			290	297				10.1177/107110070402500503							Article	MAY 2004	2004
J	Cazzell, Shawn; Stewart, Jordan; Agnew, Patrick S.; Senatore, John; Walters, Jodi; Murdoch, Douglas; Reyzelman, Alex; Miller, Stuart D.										Randomized Controlled Trial of Micronized Dehydrated Human Amnion/Chorion Membrane (dHACM) Injection Compared to Placebo for the Treatment of Plantar Fasciitis								FOOT & ANKLE INTERNATIONAL				39	10			1151	1161				10.1177/1071100718788549							Article	OCT 2018	2018
J	Radwan, Yasser A.; Mansour, Ali M. Reda; Badawy, Walid S.				Mansour, Ali/AAP-2422-2020						Resistant plantar fasciopathy: shock wave versus endoscopic plantar fascial release								INTERNATIONAL ORTHOPAEDICS				36	10			2147	2156				10.1007/s00264-012-1608-4							Article	OCT 2012	2012
J	Pfeffer, G; Bacchetti, P; Deland, J; Lewis, A; Anderson, R; Davis, W; Alvarez, R; Brodsky, J; Cooper, P; Frey, C; Herrick, R; Myerson, M; Sammarco, J; Janecki, C; Ross, S; Bowman, M; Smith, R										Comparison of custom and prefabricated orthoses in the initial treatment of proximal plantar fasciitis								FOOT & ANKLE INTERNATIONAL				20	4			214	221				10.1177/107110079902000402							Article	APR 1999	1999
J	Kavros, TJ										The efficacy of a pneumatic compression device in the treatment of plantar fasciitis								JOURNAL OF APPLIED BIOMECHANICS				21	4			404	413				10.1123/jab.21.4.404							Article	NOV 2005	2005
J	Kaux, Jean-Francois; Crielaard, Jean-Michel				Kaux, Jean-François/A-9932-2009	Kaux, Jean-Francois/0000-0003-1939-3652					Platelet-rich plasma application in the management of chronic tendinopathies								ACTA ORTHOPAEDICA BELGICA				79	1			10	15											Review	FEB 2013	2013
J	Thomson, CE; Crawford, F; Murray, GD					Crawford, Fay/0000-0002-0473-9959; Murray, Gordon/0000-0001-9866-4734					The effectiveness of extra corporeal shock wave therapy for plantar heel pain: a systematic review and meta-analysis								BMC MUSCULOSKELETAL DISORDERS				6						19			10.1186/1471-2474-6-19							Article	APR 22 2005	2005
J	Wheeler, Patrick C.; Dudson, Chloe; Calver, Rachel										Radial Extracorporeal Shockwave Therapy (rESWT) is not superior to minimal-dose rESWT for patients with chronic plantar fasciopathy; a double-blinded randomised controlled trial								FOOT AND ANKLE SURGERY				28	8			1356	1365				10.1016/j.fas.2022.06.016					DEC 2022		Article	DEC 2022	2022
J	Chang, Ke-Vin; Chen, Ssu-Yuan; Chen, Wen-Shiang; Tu, Yu-Kang; Chien, Kuo-Liong				chen, yaling/HOH-6338-2023; Tu, Yu-Kang/C-7303-2009; Chen, Wen-Shiang/B-4794-2009	Chen, Ssu-Yuan/0000-0002-8025-6211; Chang, Ke-Vin/0000-0002-6686-806X; Tu, Yu-Kang/0000-0002-2461-474X; Chen, Wen-Shiang/0000-0003-1488-5164; CHIEN, KUO-LIONG/0000-0003-4979-8351					Comparative Effectiveness of Focused Shock Wave Therapy of Different Intensity Levels and Radial Shock Wave Therapy for Treating Plantar Fasciitis: A Systematic Review and Network Meta-Analysis								ARCHIVES OF PHYSICAL MEDICINE AND REHABILITATION				93	7			1259	1268				10.1016/j.apmr.2012.02.023							Review	JUL 2012	2012
J	Pinrattana, Sulithep; Kanlayanaphotporn, Rotsalai; Pensri, Praneet				Kanlayanaphotporn, Rotsalai/GQB-2739-2022						Immediate and short-term effects of kinesiotaping and lower extremity stretching on pain and disability in individuals with plantar fasciitis: a pilot randomized, controlled trial								PHYSIOTHERAPY THEORY AND PRACTICE				38	13			2483	2494				10.1080/09593985.2021.1929617					JUN 2021		Article	NOV 18 2022	2022
J	Clark, Maria T.; Clark, Richard J.; Toohey, Shane; Bradbury-Jones, Caroline				James, Richard/AGS-3088-2022	Clark, Richard/0000-0001-7966-9054; bradbury-jones, caroline/0000-0002-5237-6777; CLARK, Maria Tighe/0000-0003-2932-110X					Rationales and treatment approaches underpinning the use of acupuncture and related techniques for plantar heel pain: a critical interpretive synthesis								ACUPUNCTURE IN MEDICINE				35	1					9			10.1136/acupmed-2015-011042							Article	FEB 2017	2017
J	Cinar, Eda; Saxena, Shikha; Akkurt, Halil Ekrem; Uygur, Fatma					akkurt, ekrem/0000-0002-7983-6614					Extracorporeal shockwave therapy in the management of plantar fasciitis: A randomized controlled trial.								Foot (Edinburgh, Scotland)				44				101679	101679				10.1016/j.foot.2020.101679							Journal Article; Randomized Controlled Trial	2020-Sep	2020
J	Araujo Costa, Ana Rafaella; de Almeida Silva, Hugo Jario; Martines Teixeira Mendes, Andre Augusto; Silva, Rodrigo Scattone; de Almeida Lins, Caio Alano; de Souza, Marcelo Cardoso				de Souza, Marcelo/U-5903-2019; de Almeida Lins, Caio/U-5915-2019; de Almeida Silva, Hugo/AAH-4912-2019; Scattone Silva, Rodrigo/M-8504-2018	Scattone Silva, Rodrigo/0000-0002-7973-188X; de Souza, Marcelo Cardoso/0000-0002-9268-8353; de Almeida Silva, Hugo Jario/0000-0003-2185-4059					Effects of insoles adapted in flip-flop sandals in people with plantar fasciopathy: a randomized, double-blind clinical, controlled study								CLINICAL REHABILITATION				34	3			334	344	269215519893104			10.1177/0269215519893104					DEC 2019		Article	MAR 2020	2020
J	Holtmann, Henrik; Niewald, Marcus; Prokein, Benjamin; Graeber, Stefan; Ruebe, Christian				Niewald, Marcus/AAF-6651-2020	Niewald, Marcus/0000-0001-6266-0993					Randomized multicenter follow-up trial on the effect of radiotherapy for plantar fasciitis (painful heels spur) depending on dose and fractionation - a study protocol								RADIATION ONCOLOGY				10						23			10.1186/s13014-015-0327-6							Article	JAN 20 2015	2015
J	Castro-Mendez, Aurora; Palomo-Toucedo, Inmaculada C.; Pabon-Carrasco, Manuel; Ortiz-Romero, Mercedes; Fernandez-Seguin, Lourdes Ma				Castro-Mendez, Aurora/AAE-8578-2019; Pabon Carrasco, Manuel/ABI-5731-2020; Palomo-Toucedo, Inmaculada C./H-8460-2015	Castro-Mendez, Aurora/0000-0003-1229-0802; Pabon Carrasco, Manuel/0000-0002-9011-3695; Fernandez-Seguin, Lourdes M/0000-0001-7727-1915; Palomo-Toucedo, Inmaculada C./0000-0001-9901-8937					The Short-Term Effect of Dynamic Tape versus the Low-Dye Taping Technique in Plantar Fasciitis: A Randomized Clinical Trial								INTERNATIONAL JOURNAL OF ENVIRONMENTAL RESEARCH AND PUBLIC HEALTH				19	24					16536			10.3390/ijerph192416536							Article	DEC 2022	2022
J	Sweeting, David; Parish, Ben; Hooper, Lee; Chester, Rachel				Hooper, Lee/D-2795-2009	Hooper, Lee/0000-0002-7904-3331; Chester, Rachel/0000-0003-1979-0682					The effectiveness of manual stretching in the treatment of plantar heel pain: a systematic review								JOURNAL OF FOOT AND ANKLE RESEARCH				4						19			10.1186/1757-1146-4-19							Review	JUN 25 2011	2011
J	Tatli, Yusuf Ziya; Kapasi, Sameer										The real risks of steroid injection for plantar fasciitis, with a review of conservative therapies.								Current reviews in musculoskeletal medicine				2	1			3	9				10.1007/s12178-008-9036-1							Journal Article	2009-Mar	2009
J	Yusof, Tengku Nazim B. Tengku; Seow, Dexter; Vig, Khushdeep S.				Seow, Dexter/I-9802-2019						Extracorporeal Shockwave Therapy for Foot and Ankle Disorders A Systematic Review and Meta-Analysis								JOURNAL OF THE AMERICAN PODIATRIC MEDICAL ASSOCIATION				112	3					191										Review	MAY-JUN 2022	2022
J	Korda, J; Bálint, GP										When to consult the podiatrist								BEST PRACTICE & RESEARCH IN CLINICAL RHEUMATOLOGY				18	4			587	611				10.1016/j.berh.2004.04.002							Article	AUG 2004	2004
J	Landsman, Adam S.; Catanese, Dominic J.; Wiener, Steven N.; Richie, Douglas H., Jr.; Hanft, Jason R.										A Prospective, Randomized, Double-blinded Study with Crossover to Determine the Efficacy of Radio-frequency Nerve Ablation for the Treatment of Heel Pain								JOURNAL OF THE AMERICAN PODIATRIC MEDICAL ASSOCIATION				103	1			8	15				10.7547/1030008							Article	JAN-FEB 2013	2013
J	Bendo, Anna Julia Pereira; Barros, Marcia Izabeli Guimaraes; Bertolini, Gladson Ricardo Flor; de Carvalho, Alberito Rodrigo; Donin, Cristiane Buzanello; Azevedo, Marcia Rosangela Buzanello				Bertolini, Gladson/U-8283-2018	Carvalho, Alberito Rodrigo/0000-0002-5520-441X					Night Splints in Plantar Fasciitis: A Systematic Review								MLTJ-MUSCLES LIGAMENTS AND TENDONS JOURNAL				13	2			283	289				10.32098/mltj.02.2023.12							Review	APR-JUN 2023	2023
J	Smith, Melinda Franettovich; Collins, Natalie J.; Mellor, Rebecca; Grimaldi, Alison; Elliott, James; Hoggarth, Mark; Weber, Kenneth A., II; Vicenzino, Bill				Mellor, Rebecca/A-1363-2011; Smith, Melinda/AAK-1568-2021; Collins, Natalie/M-4034-2015	Mellor, Rebecca/0000-0001-8198-5291; Weber, Kenneth/0000-0002-0916-9174					Foot exercise plus education versus wait and see for the treatment of plantar heel pain (FEET trial): a protocol for a feasibility study								JOURNAL OF FOOT AND ANKLE RESEARCH				13	1					20			10.1186/s13047-020-00384-1							Article	MAY 8 2020	2020
J	Whittaker, Glen A.; Munteanu, Shannon E.; Menz, Hylton B.; Tan, Jade M.; Rabusin, Chantel L.; Landorf, Karl B.				Whittaker, Glen/AAF-7588-2020; Landorf, Karl/H-2829-2014; Menz, Hylton/B-4508-2013	Munteanu, Shannon/0000-0001-6780-2743; Whittaker, Glen/0000-0002-2102-7777; Menz, Hylton/0000-0002-2045-3846; Tan, Jade/0000-0003-3677-7666					Foot orthoses for plantar heel pain: a systematic review and meta-analysis								BRITISH JOURNAL OF SPORTS MEDICINE				52	5			322	+				10.1136/bjsports-2016-097355							Review	MAR 2018	2018
J	Fong, Hugo P. Y.; Zhu, Meng-Ting; Rabago, David P.; Reeves, Kenneth D.; Chung, Vincent C. H.; Sit, Regina W. S.				Reeves, K. Dean/JXX-4800-2024	Reeves, K. Dean/0000-0002-2346-2326					Effectiveness of Hypertonic Dextrose Injection (Prolotherapy) in Plantar Fasciopathy: A Systematic Review and Meta-analysis of Randomized Controlled Trials								ARCHIVES OF PHYSICAL MEDICINE AND REHABILITATION				104	11			1941	+				10.1016/j.apmr.2023.03.027					NOV 2023		Review	NOV 2023	2023
J	Ball, Elisabeth M. A.; McKeeman, Helen M. A.; Patterson, Christopher; Burns, James; Yau, Wing Hoi; Moore, Owen A.; Benson, Claire; Foo, Joanne; Wright, Gary D.; Taggart, Allister J.										Steroid injection for inferior heel pain: a randomised controlled trial								ANNALS OF THE RHEUMATIC DISEASES				72	6			996	1002				10.1136/annrheumdis-2012-201508							Article	JUN 2013	2013
J	Radford, Joel A.; Landorf, Karl B.; Buchbinder, Rachelle; Cook, Catherine				Buchbinder, Rachelle/G-2952-2011; Landorf, Karl/H-2829-2014						Effectiveness of calf muscle stretching for the short-term treatment of plantar heel pain: a randomised trial								BMC MUSCULOSKELETAL DISORDERS				8						36			10.1186/1471-2474-8-36							Article	APR 19 2007	2007
J	Xu, Dingli; Jiang, Weiyu; Huang, Dichao; Hu, Xudong; Wang, Yang; Li, Haojie; Zhou, Shuyi; Gan, Kaifeng; Ma, Weihu				Ma, Weihu/LKM-9693-2024; Zhou, Shuyi/JJD-4658-2023						Comparison Between Extracorporeal Shock Wave Therapy and Local Corticosteroid Injection for Plantar Fasciitis								FOOT & ANKLE INTERNATIONAL				41	2			200	205	1.0711e+15			10.1177/1071100719891111					NOV 2019		Article	FEB 2020	2020
J	Li, Hui; Xiong, Yuan; Zhou, Wu; Liu, Yi; Liu, Jing; Xue, Hang; Hu, Liangcong; Panayi, Adriana C.; Mi, Bobin; Liu, Guohui				Panayi, Adriana/AAF-1817-2020; chou, wu/AAI-1145-2019; Xiong, Yuan/AAQ-3642-2021	Panayi, Adriana/0000-0003-4053-9855; Mi, Bobin/0000-0002-6994-4363; Xiong, Yuan/0000-0003-1090-9288					Shock-wave therapy improved outcome with plantar fasciitis: a meta-analysis of randomized controlled trials								ARCHIVES OF ORTHOPAEDIC AND TRAUMA SURGERY				139	12			1763	1770				10.1007/s00402-019-03262-z							Article	DEC 2019	2019
J	Walther, Markus; Kratschmer, Bernd; Verschl, Joachim; Volkering, Christoph; Altenberger, Sebastian; Kriegelstein, Stefanie; Hilgers, Marc				Walther, Markus/ABI-2831-2020						Effect of different orthotic concepts as first line treatment of plantar fasciitis								FOOT AND ANKLE SURGERY				19	2			103	107				10.1016/j.fas.2012.12.008							Article	JUN 2013	2013
J	Niewald, Marcus; Seegenschmiedt, M. Heinrich; Micke, Oliver; Graeber, Stefan		German Cooperative Grp Radiotherap		Niewald, Marcus/AAF-6651-2020	Niewald, Marcus/0000-0001-6266-0993					Randomized multicenter trial on the effect of radiotherapy for plantar Fasciitis (painful heel spur) using very low doses - a study protocol								RADIATION ONCOLOGY				3						27			10.1186/1748-717X-3-27							Article	SEP 18 2008	2008
J	Ogden, JA; Alvarez, RG; Levitt, RL; Johnson, JE; Marlow, ME										Electrohydraulic high-energy shock-wave treatment for chronic plantar fasciltis								JOURNAL OF BONE AND JOINT SURGERY-AMERICAN VOLUME				86A	10			2216	2228				10.2106/00004623-200410000-00013							Article	OCT 2004	2004
J	Wynne, Marisa M; Burns, Janet M; Eland, David C; Conatser, Robert R; Howell, John N										Effect of counterstrain on stretch reflexes, hoffmann reflexes, and clinical outcomes in subjects with plantar fasciitis.								The Journal of the American Osteopathic Association				106	9			547	56											Journal Article; Randomized Controlled Trial	2006-Sep	2006
J	Mardani-Kivi, Mohsen; Mobarakeh, Mahmoud Karimi; Hassanzadeh, Zabihallah; Mirbolook, Ahmadreza; Asadi, Kamran; Ettehad, Hossein; Hashemi-Motlagh, Keyvan; Saheb-Ekhtiari, Khashayar; Fallah-Alipour, Keyvan				Mardani-Kivi, Mohsen/O-2450-2019; Mirbolook, Ahmadreza/AAX-7945-2021; Ettehad, Hossein/E-6992-2019; Mobarake, Mahmood/AAA-6821-2022; Hashemi-Motlagh, Keyvan/AAD-2699-2019; AS'ADi, Kamran/AAF-8672-2019; Mardani-Kivi, Mohsen/I-3257-2013; Hashemi-Motlagh, Keyvan/I-3250-2013	Saheb-Ekhtiari, Khashayar/0000-0003-2505-1536; Mardani-Kivi, Mohsen/0000-0002-9437-5756; Karimi mobarakeh, Mahmoud/0000-0002-1838-698X; Hashemi-Motlagh, Keyvan/0000-0002-8393-1542					Treatment Outcomes of Corticosteroid Injection and Extracorporeal Shock Wave Therapy as Two Primary Therapeutic Methods for Acute Plantar Fasciitis: A Prospective Randomized Clinical Trial								JOURNAL OF FOOT & ANKLE SURGERY				54	6			1047	1052				10.1053/j.jfas.2015.04.026							Article	NOV-DEC 2015	2015
J	Ogden, JA; Alvarez, R; Levitt, R; Cross, GL; Marlow, M										Shock wave therapy for chronic proximal plantar fasciitis								CLINICAL ORTHOPAEDICS AND RELATED RESEARCH					387			47	59				10.1097/00003086-200106000-00007							Article; Proceedings Paper	JUN 2001	2001						3rd Congress of the International-Society-for-Musculoskeletal-Shockwave-Therapy3rd Congress of the International-Society-for-Musculoskeletal-Shockwave-Therapy	JUN 01-03, 2000JUN 01-03, 2000	Int Soc Musculoskeletal Shockwave TherapyInt Soc Musculoskeletal Shockwave Therapy
J	Chen, Yu-Jen; Wu, Yi-Cheng; Tu, Yu-Kang; Cheng, Ju-Wen; Tsai, Wen-Chung; Yu, Tung-Yang				Tu, Yu-Kang/C-7303-2009	Tu, Yu-Kang/0000-0002-2461-474X					Autologous Blood-Derived Products Compared With Corticosteroids for Treatment of Plantar Fasciopathy A Systematic Review and Meta-Analysis								AMERICAN JOURNAL OF PHYSICAL MEDICINE & REHABILITATION				98	5			343	352				10.1097/PHM.0000000000001070							Review	MAY 2019	2019
J	Wang, Ying-Chun; Chen, Shu-Jung; Huang, Peng-Ju; Huang, Hsuan-Ti; Cheng, Yuh-Min; Shih, Chia-Lung				Cheng, Yuh-Min/A-1314-2010	Wang, Ying-Chun/0000-0002-3405-706X					Efficacy of Different Energy Levels Used in Focused and Radial Extracorporeal Shockwave Therapy in the Treatment of Plantar Fasciitis: A Meta-Analysis of Randomized Placebo-Controlled Trials								JOURNAL OF CLINICAL MEDICINE				8	9					1497			10.3390/jcm8091497							Review	SEP 2019	2019
J	Singh, Jasvinder A				singh, jasvinder/A-6697-2009	singh, jasvinder/0000-0003-3485-0006					Use of botulinum toxin in musculoskeletal pain.								F1000Research				2				52	52				10.12688/f1000research.2-52.v1							Journal Article; Review	2013	2013
J	Rompe, JD; Schoellner, C; Nafe, B										Evaluation of low-energy extracorporeal shock-wave application for treatment of chronic plantar fasciitis								JOURNAL OF BONE AND JOINT SURGERY-AMERICAN VOLUME				84A	3			335	341				10.2106/00004623-200203000-00001							Article	MAR 2002	2002
J	Rompe, JD; Buch, M; Geresmeyer, L; Haake, M; Loew, M; Maier, M; Heine, J										Musculoskeletal shock wave therapy - current database of clinical research								ZEITSCHRIFT FUR ORTHOPADIE UND IHRE GRENZGEBIETE				140	3			267	274				10.1055/s-2002-32477							Article	MAY-JUN 2002	2002
J	Landorf, KB; Keenan, AM; Herbert, RD				Landorf, Karl/H-2829-2014	Herbert, Rob/0000-0003-4188-9195					Effectiveness of foot orthoses to treat plantar fasciitis - A randomized trial								ARCHIVES OF INTERNAL MEDICINE				166	12			1305	1310				10.1001/archinte.166.12.1305							Article	JUN 26 2006	2006
J	Karhade, Aditya, V; Kwon, John Y.					Karhade, Aditya/0000-0002-6026-4361; kwon, john/0000-0002-7639-2202					Trends in Foot and Ankle Studies Published in High-Impact General Medical Journals: A Systematic Review								JOURNAL OF FOOT & ANKLE SURGERY				58	3			540	544				10.1053/j.jfas.2018.09.005							Review	MAY 2019	2019
J	Dogramaci, Yunus; Kalaci, Aydiner; Emir, Anil; Yanat, Ahmet Nedim; Gokce, Ahmet				KALACI, AYDINER/AAB-5471-2022; Gokce, Ahmet/O-9218-2019						Intracorporeal pneumatic shock application for the treatment of chronic plantar fasciitis: a randomized, double blind prospective clinical trial								ARCHIVES OF ORTHOPAEDIC AND TRAUMA SURGERY				130	4			541	546				10.1007/s00402-009-0947-0							Article	APR 2010	2010
J	Boucher, Joshua; Mooney, Scott; Dewey, Thomas; Kirtley, Robert G.; Walker, Tyler; Rabago, David					Boucher, Josh/0000-0003-4912-9561					Manual Therapy Informed by the Fascia Distortion Model for Plantar Heel Pain: Results of a Single-Arm Prospective Effectiveness Study								JOURNAL OF ALTERNATIVE AND COMPLEMENTARY MEDICINE				27	8			697	705				10.1089/acm.2020.0486					JUN 2021		Article	AUG 1 2021	2021
J	Gollwitzer, Hans; Diehl, Peter; von Korff, Alexej; Rahlfs, Volker W; Gerdesmeyer, Ludger										Extracorporeal shock wave therapy for chronic painful heel syndrome: a prospective, double blind, randomized trial assessing the efficacy of a new electromagnetic shock wave device.								The Journal of foot and ankle surgery : official publication of the American College of Foot and Ankle Surgeons				46	5			348	57				10.1053/j.jfas.2007.05.011							Journal Article; Randomized Controlled Trial	2007 Sep-Oct	2007
J	Yang, Wei-yi; Han, Yan-hong; Cao, Xue-wei; Pan, Jian-ke; Zeng, Ling-feng; Lin, Jiong-tong; Liu, Jun				zhong, feng/G-4623-2015	yang, wei yi/0000-0001-8657-2269					Platelet-rich plasma as a treatment for plantar fasciitis: A meta-analysis of randomized controlled trials								MEDICINE				96	44					e8475			10.1097/MD.0000000000008475							Review	NOV 2017	2017
J	Pisirici, Pelin; Cil, Elif Tugce; Coskunsu, Dilber Karagozoglu; Sayli, Ugur; Subasi, Feryal				; Subasi, Feryal/AAD-4304-2022	Pisirici, Pelin/0000-0003-1337-4194; Subasi, Feryal/0000-0003-0723-0186; Cil, Elif Tugce/0000-0001-8231-115X					Extracorporeal Shockwave Therapy Versus Graston Instrument-Assisted Soft-Tissue Mobilization in Chronic Plantar Heel Pain: A Randomized Controlled Trial.								Journal of the American Podiatric Medical Association				112	6								10.7547/21-036							Randomized Controlled Trial; Journal Article	2022 Nov-Dec	2022
J	David, Judy A.; Sankarapandian, Venkatesan; Christopher, Prince R. H.; Chatterjee, Ahana; Macaden, Ashish S.										Injected corticosteroids for treating plantar heel pain in adults								COCHRANE DATABASE OF SYSTEMATIC REVIEWS					6					CD009348			10.1002/14651858.CD009348.pub2							Review	2017	2017
J	Lohrer, Heinz; Nauck, Tanja; Dorn-Lange, Nadja V.; Schoell, Jakob; Vester, Johannes C.				Lohrer, Heinz/W-5940-2019	Lohrer, Heinz/0000-0001-5949-4867					Comparison of Radial Versus Focused Extracorporeal Shock Waves in Plantar Fasciitis Using Functional Measures								FOOT & ANKLE INTERNATIONAL				31	1			1	9				10.3113/FAI.2010.0001							Article	JAN 2010	2010
J	Saban, Bernice; Deutscher, Daniel; Ziv, Tomer				Saban, Bernice/HLW-7139-2023; Ziv-Baran, Tomer/AAA-8408-2022						Deep massage to posterior calf muscles in combination with neural mobilization exercises as a treatment for heel pain: A pilot randomized clinical trial								MANUAL THERAPY				19	2			102	108				10.1016/j.math.2013.08.001							Article	APR 2014	2014
J	Guimaraes, Janice S.; Arcanjo, Fabio L.; Leporace, Gustavo; Metsavaht, Leonardo F.; Sena, Cristiano; Moreno, Marcus V. M. G.; Marcal Vieira, Tulio E.; Neto, Mansueto Gomes				Leporace, Gustavo/G-6577-2012; Gomes-Neto, Mansueto/I-5235-2014	Gomes-Neto, Mansueto/0000-0002-0717-9694					Effect of low-level laser therapy on pain and disability in patients with plantar fasciitis: A systematic review and meta-analysis								MUSCULOSKELETAL SCIENCE AND PRACTICE				57						102478			10.1016/j.msksp.2021.102478					NOV 2021		Review	FEB 2022	2022
J	Shahid, Sana; Ghosh, Shubhamoy; Chakrabortyl, Ardhendu Shekhar; Maiti, Shukdeb; Sadhukhan, Satarupa; Koley, Munmun; Saha, Subhranil				GHOSH, PROF DR SHUBHAMOY/AHH-9475-2022; Saha, Subhranil/W-4046-2018	Shahid, Sana/0000-0002-2912-1645; Ghosh, Dr shubhamoy/0000-0002-6782-3701					Efficacy of Individualized Homeopathic Medicines in Plantar Fasciitis: Double-blind, Randomized, Placebo-Controlled Clinical Trial								HOMEOPATHY				111	1			22	30				10.1055/s-0041-1731383					SEP 2021		Article	FEB 2022	2022
J	Cohena-Jimenez, Manuel; Pabon-Carrasco, Manuel; Perez Belloso, Ana Juana				COHENA-JIMENEZ, MANUEL/AEU-5686-2022; Pabon Carrasco, Manuel/ABI-5731-2020	COHENA-JIMENEZ, MANUEL/0000-0001-5714-6594; Pabon Carrasco, Manuel/0000-0002-9011-3695					Comparison between customised foot orthoses and insole combined with the use of extracorporeal shock wave therapy in plantar fasciitis, medium-term follow-up results: A randomised controlled trial								CLINICAL REHABILITATION				35	5			740	749	269215520976619			10.1177/0269215520976619					NOV 2020		Article	MAY 2021	2021
J	Wu, Peter I-Kung; Diaz, Robert; Borg-Stein, Joanne										Platelet-Rich Plasma								PHYSICAL MEDICINE AND REHABILITATION CLINICS OF NORTH AMERICA				27	4			825	+				10.1016/j.pmr.2016.06.002							Article	NOV 2016	2016
J	Ribeiro, Ana Paula; Amado Joao, Silvia Maria				Ribeiro, Ana/J-6368-2013; João, Sílvia/G-2202-2012	Joao, Silvia Maria Amado/0000-0002-7999-6589; Ribeiro, Ana Paula/0000-0002-1061-3789					The Effect of Short and Long-Term Therapeutic Treatment with Insoles and Shoes on Pain, Function, and Plantar Load Parameters of Women with Plantar Fasciitis: A Randomized Controlled Trial								MEDICINA-LITHUANIA				58	11					1546			10.3390/medicina58111546							Article	NOV 2022	2022
J	Speed, CA; Nichols, D; Wies, J; Humphreys, H; Richards, C; Burnet, S; Hazleman, BL				Humphreys, Hilary/C-9918-2012						Extracorporeal shock wave therapy for plantar fasciitis. A double blind randomised controlled trial								JOURNAL OF ORTHOPAEDIC RESEARCH				21	5			937	940				10.1016/S0736-0266(03)00048-2							Article	SEP 2003	2003
J	Bonanno, Daniel R.; Munteanu, S. E.; Murley, G. S.; Landorf, K. B.; Menz, H. B.				Bonanno, Daniel/AAS-7884-2021; Landorf, Karl/H-2829-2014; Menz, Hylton/B-4508-2013	Munteanu, Shannon/0000-0001-6780-2743; Menz, Hylton/0000-0002-2045-3846					Risk factors for lower limb injuries during initial naval training: a prospective study								JOURNAL OF THE ROYAL ARMY MEDICAL CORPS				164	5			347	351				10.1136/jramc-2018-000919							Article	SEP 2018	2018
J	Yu, Tao; Xia, Jiang; Li, Bing; Zhou, Haichao; Yang, Yunfeng; Yu, Guangrong				Li, Bing/CAF-7418-2022; Yang, Yunfeng/JLM-4147-2023						Outcomes of platelet-rich plasma for plantar fasciopathy: a best-evidence synthesis								JOURNAL OF ORTHOPAEDIC SURGERY AND RESEARCH				15	1					432			10.1186/s13018-020-01783-7							Review	SEP 21 2020	2020
J	Al-Bluwi, Mohammed T; Sadat-Ali, Mir; Al-Habdan, Ibrahim M; Azam, Mohammed Q					Sadat-Ali, Mir/0000-0001-8590-0830					Efficacy of EZStep in the management of plantar fasciitis: a prospective, randomized study.								Foot & ankle specialist				4	4			218	21				10.1177/1938640011407318							Journal Article; Randomized Controlled Trial	2011-Aug	2011
J	Kim, Eunkuk; Lee, Jong Ha										Autologous Platelet-Rich Plasma Versus Dextrose Prolotherapy for the Treatment of Chronic Recalcitrant Plantar Fasciitis								PM&R				6	2			152	158				10.1016/j.pmrj.2013.07.003							Article	FEB 2014	2014
J	Njawaya, Masiiwa M.; Moses, Bassam; Martens, David; Orchard, Jessica J.; Driscoll, Tim; Negrine, John; Orchard, John W.				Orchard, John/AAY-7216-2020; Orchard, Jessica/O-4350-2019; Orchard, John/E-5728-2013; Orchard, Dr Jessica/E-2078-2013	Martens, David/0009-0009-8630-9925; Orchard, John/0000-0003-3530-1711; Orchard, Dr Jessica/0000-0002-5702-7277					Ultrasound Guidance Does Not Improve the Results of Shock Wave for Plantar Fasciitis or Calcific Achilles Tendinopathy: A Randomized Control Trial								CLINICAL JOURNAL OF SPORT MEDICINE				28	1			21	27				10.1097/JSM.0000000000000430							Article	JAN 2018	2018
J	Thong-On, Suthasinee; Harutaichun, Pavinee				Thong-On, Suthasinee/IAQ-0835-2023						Effects of customized insoles with medial wedges on lower extremity kinematics and ultrasonographic findings in plantar fasciitis persons								SCIENTIFIC REPORTS				13	1					8642			10.1038/s41598-023-35862-6							Article	MAY 27 2023	2023
J	Lee, Kenneth S.										Platelet-Rich Plasma Injection								SEMINARS IN MUSCULOSKELETAL RADIOLOGY				17	1			91	98				10.1055/s-0033-1333943							Article	FEB 2013	2013
J	Jabbari, Bahman										Botulinum neurotoxins in the treatment of refractory pain								NATURE CLINICAL PRACTICE NEUROLOGY				4	12			676	685				10.1038/ncpneuro0948							Review	DEC 2008	2008
J	Riel, Henrik; Vicenzino, Bill; Jensen, Martin Bach; Olesen, Jens Lykkegaard; Holden, Sinead; Rathleff, Michael Skovdal				Holden, Sinead/L-1548-2018; Vicenzino, Bill/A-8492-2011	Riel, Henrik/0000-0003-4575-6293; Jensen, Martin Bach/0000-0003-2162-7390; Holden, Sinead/0000-0002-7314-2152; Rathleff, Michael Skovdal/0000-0003-1173-0335; Vicenzino, Bill/0000-0003-0253-5933					The effect of isometric exercise on pain in individuals with plantar fasciopathy: A randomized crossover trial								SCANDINAVIAN JOURNAL OF MEDICINE & SCIENCE IN SPORTS				28	12			2643	2650				10.1111/sms.13296							Article	DEC 2018	2018
J	Roerdink, R. L.; Dietvorst, M.; van der Zwaard, B.; van der Worp, H.; Zwerver, J.				van der Worp, Henk/AAF-6289-2019	Roerdink, Ramon/0000-0003-0974-827X; van der Worp, Henk/0000-0001-5545-4155; Zwerver, Johannes/0000-0002-8499-2806					Complications of extracorporeal shockwave therapy in plantar fasciitis: Systematic review								INTERNATIONAL JOURNAL OF SURGERY				46				133	145				10.1016/j.ijsu.2017.08.587							Review	OCT 2017	2017
J	Tang, Yong; Deng, Pan; Wang, Gang; Yao, Yourong; Luo, Zhengli; Xu, Yunqin										The Clinical Efficacy of Two Endoscopic Surgical Approaches for Intractable Plantar Fasciitis								JOURNAL OF FOOT & ANKLE SURGERY				59	2			280	285				10.1053/j.jfas.2019.08.015							Article	MAR-APR 2020	2020
J	Ferlito, Joao Vitor; Silva, Chenia Frutuoso; Almeida, Juliana Carvalho; Lopes, Isabella Aira da Silva; Almeida, Robson da Silva; Leal-Junior, Ernesto Cesar Pinto; De Marchi, Thiago				Ferlito, Joao Vitor/ABB-7197-2021; Leal-Junior, Ernesto Cesar/H-8920-2016	Ferlito, Joao Vitor/0000-0002-0570-2189; Leal-Junior, Ernesto Cesar/0000-0001-6393-7616; da Silva Lopes, Isabella Aira/0000-0003-1506-0527					Effects of photobiomodulation therapy (PBMT) on the management of pain intensity and disability in plantar fasciitis: systematic review and meta-analysis								LASERS IN MEDICAL SCIENCE				38	1					163			10.1007/s10103-023-03823-0							Review	JUL 18 2023	2023
J	Sah, Volkan; Kaplan, Seyhmus; Ozkan, Sezai; Adanas, Cihan; Toprak, Murat				Özkan, Sezai/HJP-8894-2023; kaplan, şeyhmus/AAX-1506-2021; toprak, murat/AGL-9685-2022						Comparison between radial and focused types of extracorporeal shock-wave therapy in plantar calcaneal spur: A randomized sham-controlled trial								PHYSICIAN AND SPORTSMEDICINE				51	1			82	87				10.1080/00913847.2022.2091413					JUN 2022		Article	JAN 2 2023	2023
J	Schwarz, F.; Christie, D.					Christie, David/0000-0001-5494-8751					Use of 'sham' radiotherapy in randomized clinical trials								JOURNAL OF MEDICAL IMAGING AND RADIATION ONCOLOGY				52	3			269	277				10.1111/j.1440-1673.2008.01936.x							Review	JUN 2008	2008
J	Rasenberg, N.; Dijkgraaf, L. J. M.; Bindels, P. J.; Bierma-Zeinstra, S. M.; van Middelkoop, M.					Bindels, Patrick/0000-0001-5941-4820; van Middelkoop, Marienke/0000-0001-6926-0618					Can we predict which patients with plantar heel pain are more likely to benefit from insoles? A secondary exploratory analysis of a randomized controlled trial								JOURNAL OF FOOT AND ANKLE RESEARCH				15	1					14			10.1186/s13047-022-00516-9							Article	FEB 10 2022	2022
J	Naterstad, Ingvill Fjell; Joensen, Jon; Bjordal, Jan Magnus; Couppe, Christian; Brandao Lopes-Martins, Rodrigo Alvaro; Stausholm, Martin Bjorn				Lopes-Martins, Rodrigo/E-2013-2013; Bjordal, Jan/T-7122-2019; Stausholm, Martin/AES-4274-2022	Naterstad, Ingvill Fjell/0000-0002-3619-4578; Stausholm, Martin Bjorn/0000-0001-9869-0705					Efficacy of low-level laser therapy in patients with lower extremity tendinopathy or plantar fasciitis: systematic review and meta-analysis of randomised controlled trials								BMJ OPEN				12	9					e059479			10.1136/bmjopen-2021-059479							Review	SEP 2022	2022
J	[Anonymous]										Physical Agents for Soft Tissue Injury.								The Journal of orthopaedic and sports physical therapy				46	7			555	555				10.2519/jospt.2016.0503							Journal Article; Review; Systematic Review	2016-Jul	2016
J	Crawford, F; Atkins, D; Young, P; Edwards, J				Young, Philip/ABI-1480-2020	Crawford, Fay/0000-0002-0473-9959					Steroid injection for heel pain: evidence of short-term effectiveness. A randomized controlled trial								RHEUMATOLOGY				38	10			974	977				10.1093/rheumatology/38.10.974							Article	OCT 1999	1999
J	Moyne-Bressand, Sebastien; Dhieux, Carole; Dousset, Erick; Decherchi, Patrick				DECHERCHI, Patrick/AAE-7756-2019	DECHERCHI, Patrick/0000-0001-5639-852X; Dousset, Erick/0000-0001-9706-7057					Effectiveness of Foot Biomechanical Orthoses to Relieve Patients Suffering from Plantar Fasciitis: Is the Reduction of Pain Related to Change in Neural Strategy?								BIOMED RESEARCH INTERNATIONAL				2018						3594150			10.1155/2018/3594150							Article	2018	2018
J	Ho, Lai Fun; Guo, Yuanqi; Ching, Jessica Yuet-Ling; Chan, Kam Leung; Tsang, Ping Him; Wong, Man Hin; Chen, Min; Chen, Liyi; Ng, Bacon Fung-Leung; Lin, Zhi Xiu				Lin, Zhi-Xiu/H-2807-2016; Chen, Liyi/GVT-3633-2022; guo, yuanqi/IVV-2446-2023; Ng, Bacon F L/I-5554-2013	Ng, Bacon F L/0000-0003-1682-8382; Ho, Lai Fun/0000-0001-8289-4156					Efficacy of electroacupuncture plus warm needling therapy for plantar heel pain: a randomised waitlist-controlled trial								ACUPUNCTURE IN MEDICINE				39	4			283	291	964528420946048			10.1177/0964528420946048					AUG 2020		Article	AUG 2021	2021
J	Acosta-Olivo, Carlos; Elizondo-Rodriguez, Jorge; Lopez-Cavazos, Ricardo; Vilchez-Cavazos, Felix; Simental-Mendia, Mario; Mendoza-Lemus, Oscar				Simental-Mendía, Mario/X-1405-2019; Acosta-Olivo, Carlos/AAV-3939-2020	Acosta-Olivo, Carlos/0000-0002-2025-1865; VILCHEZ-CAVAZOS, FELIX/0000-0001-9540-3379; Simental-Mendia, Mario/0000-0002-7179-494X					Plantar Fasciitis-A Comparison of Treatment with Intralesional Steroids versus Platelet-Rich Plasma A Randomized, Blinded Study								JOURNAL OF THE AMERICAN PODIATRIC MEDICAL ASSOCIATION				107	6			490	496				10.7547/15-125							Article	NOV 2017	2017
J	Sousa Filho, Luis Fernando; Barbosa Santos, Marta Maria; Freire dos Santos, Gabriel Henrique; da Silva Junior, Walderi Monteiro				JUNIOR, walderi/AAK-7448-2020; /JJG-0698-2023	/0000-0001-7308-0548					Corticosteroid injection or dry needling for musculoskeletal pain and disability? A systematic review and GRADE evidence synthesis								CHIROPRACTIC & MANUAL THERAPIES				29	1					49			10.1186/s12998-021-00408-y							Review	DEC 2 2021	2021
J	Chiew, Seet Khing; Ramasamy, Thamil Selvee; Amini, Farahnaz				Ramasamy, Thamil/F-3044-2012; Amini, Farahnaz/H-3313-2012	Ramasamy, Thamil Selvee/0000-0003-1720-3907; Amini, Farahnaz/0000-0002-9491-0851					Effectiveness and relevant factors of platelet-rich plasma treatment in managing plantar fasciitis: A systematic review								JOURNAL OF RESEARCH IN MEDICAL SCIENCES				21																Review	2016	2016
J	Probe, RA; Baca, M; Adams, R; Preece, C										Night splint treatment for plantar fasciitis - A prospective randomized study								CLINICAL ORTHOPAEDICS AND RELATED RESEARCH					368			190	195											Article	NOV 1999	1999
J	Tinsley, Brian A.; Ferreira, Joel V.; Dukas, Alex G.; Mazzocca, Augustus D.				Mazzocca, Augustus/AAD-7507-2021	Tinsley, Brian/0000-0002-4940-1265; Dukas, Alex/0000-0003-1300-4038					Platelet-Rich Plasma Nonoperative Injection Therapy-A Review of Indications and Evidence								OPERATIVE TECHNIQUES IN SPORTS MEDICINE				20	2			192	200				10.1053/j.otsm.2012.04.002							Review	JUN 2012	2012
J	Ferreira, João Miguel Figueiral; Ferreira, Silvana; Martins, Marta; Pinheiro, Ana Paula										Alongamentos no tratamento de fascite plantar	Use of stretching in the treatment of plantar fasciitis							Motricidade				18	3			479	485				10.6063/motricidade.26884							review-article	2022-09	2022
J	Karakilic, Gulseren Demir; Aras, Muyesser; Buyuk, Ferda; Bakirci, Esra Sahingoz				Karakılıc, Gulseren/JAX-6128-2023	Sahingoz Bakirci, Esra/0000-0002-4610-0440; Demir Karakilic, Gulseren/0000-0003-1292-0835					Prolotherapy Versus Phonophoresis and Corticosteroid Injections for the Treatment of Plantar Fasciitis: A Randomized, Double-Blind Clinical Trial								JOURNAL OF FOOT & ANKLE SURGERY				62	6			922	927				10.1053/j.jfas.2023.04.010					OCT 2023		Article	NOV 2023	2023
J	Kumai, Tsukasa; Muneta, Takeshi; Tsuchiya, Akihiro; Shiraishi, Masaharu; Ishizaki, Yoshitaka; Sugimoto, Kazuya; Samoto, Norihiro; Isomoto, Shinji; Tanaka, Yasuhito; Takakura, Yoshinori				Sugimoto, Kazuya/JSK-9650-2023	Muneta, Takeshi/0000-0003-1018-2939; Kumai, Tsukasa/0000-0003-3738-9171					The short-term effect after a single injection of high-molecular-weight hyaluronic acid in patients with enthesopathies (lateral epicondylitis, patellar tendinopathy, insertional Achilles tendinopathy, and plantar fasciitis): a preliminary study								JOURNAL OF ORTHOPAEDIC SCIENCE				19	4			603	611				10.1007/s00776-014-0579-2							Article	JUL 2014	2014
J	Li, Shuxiang; Wang, Kun; Sun, Han; Luo, Xiaomin; Wang, Peng; Fang, Sheng; Chen, Haifeng; Sun, Xiaoliang				luo, xiaomin/HNS-7206-2023						Clinical effects of extracorporeal shock-wave therapy and ultrasound-guided local corticosteroid injections for plantar fasciitis in adults A meta-analysis of randomized controlled trials								MEDICINE				97	50					e13687			10.1097/MD.0000000000013687							Review	DEC 2018	2018
J	Tognolo, Lucrezia; Giordani, Federico; Biz, Carlo; Bernini, Andrea; Ruggieri, Pietro; Stecco, Carla; Frigo, Anna C.; Masiero, Stefano				Masiero, Stefano/K-6473-2016; Biz, Carlo/AAM-3657-2020; Tognolo, Lucrezia/AAR-2389-2021	Masiero, Stefano/0000-0002-0361-4898; Biz, Carlo/0000-0001-8517-0057; Tognolo, Lucrezia/0000-0002-4239-4859					Myofascial points treatment with focused extracorporeal shock wave therapy (f-ESWT) for plantar fasciitis: an open label randomized clinical trial								EUROPEAN JOURNAL OF PHYSICAL AND REHABILITATION MEDICINE				58	1			85	93				10.23736/S1973-9087.21.06814-3							Article	FEB 2022	2022
J	Akinoglu, Bihter; Kose, Nezire; Kirdi, Nuray; Yakut, Yavuz				Akınoğlu, Bihter/A-6111-2018; YAKUT, YAVUZ/J-1174-2013						Comparison of the Acute Effect of Radial Shock Wave Therapy and Ultrasound Therapy in the Treatment of Plantar Fasciitis: A Randomized Controlled Study								PAIN MEDICINE				18	12			2443	2452				10.1093/pm/pnx113							Article	DEC 2017	2017
J	Fellas, Antoni; Hawke, Fiona; Santos, Derek; Coda, Andrea				Fellas, Antoni/AFS-7086-2022; Hawke, Fiona/E-7490-2012	Fellas, Antoni/0000-0003-1557-6232; Santos, Derek/0000-0001-9936-715X					Prevalence, presentation and treatment of lower limb pathologies in juvenile idiopathic arthritis: A narrative review								JOURNAL OF PAEDIATRICS AND CHILD HEALTH				53	9			836	840				10.1111/jpc.13646							Review	SEP 2017	2017
J	Wang, Weiming; Liu, Yan; Zhao, Jie; Jiao, Ruimin; Liu, Zhishun				wang, weiming/O-3612-2014						Electroacupuncture versus manual acupuncture in the treatment of plantar heel pain syndrome: study protocol for an upcoming randomised controlled trial								BMJ OPEN				9	4								10.1136/bmjopen-2018-026147							Article	JUN 2019	2019
J	Ibrahim, Mahmoud I.; Donatelli, Robert A.; Hellman, Madeleine; Hussein, Ahmed Z.; Furia, John P.; Schmitz, Christoph										Long-term results of radial extracorporeal shock wave treatment for chronic plantar fasciopathy: A prospective, randomized, placebo-controlled trial with two years follow-up								JOURNAL OF ORTHOPAEDIC RESEARCH				35	7			1532	1538				10.1002/jor.23403							Article	JUL 2017	2017
J	Sun, Jiale; Gao, Fuqiang; Wang, Yanhua; Sun, Wei; Jiang, Baoguo; Li, Zirong				Sun, Jiale/KIE-5030-2024; luo, Jing/KFT-0288-2024; Sun, Wei/JYO-8074-2024						Extracorporeal shock wave therapy is effective in treating chronic plantar fasciitis A meta-analysis of RCTs								MEDICINE				96	15					e6621			10.1097/MD.0000000000006621							Review	APR 2017	2017
J	Shim, Dong Woo; Sung, Seung-Yong; Chung, Whan-Yong; Kang, Kyung-Yil; Park, Sung-Jun; Lee, Jin Woo; Chae, Dong Sik					Lee, Jin Woo/0000-0002-0293-9017; Shim, Dong Woo/0000-0001-5763-7860					Superior pedal function recovery of newly designed three spike insole over total contact insole in refractory plantar fasciitis: A randomized, double-blinded, non-inferiority study								PLOS ONE				16	7					e0255064			10.1371/journal.pone.0255064							Article	JUL 23 2021	2021
J	Alvarez, RG; Ogden, JA; Jaakkola, J; Cross, GL										Symptom duration of plantar fasciitis and the effectiveness of Orthotripsy®								FOOT & ANKLE INTERNATIONAL				24	12			916	921				10.1177/107110070302401208							Article	DEC 2003	2003
J	Gerdesmeyer, Ludger; Klueter, Tim; Rahlfs, Volker W.; Al Muderis, Munjed; Saxena, Amol; Gollwitzer, Hans; Harrasser, Norbert; Stukenberg, Martin; Prehn-Kristensen, Alexander				Prehn-Kristensen, Alexander/A-3234-2019; Gerdesmeyer, Ludger/S-7961-2019	Al Muderis, Munjed/0000-0002-2010-7185					Randomized Placebo-Controlled Placebo Trial to Determine the Placebo Effect Size								PAIN PHYSICIAN				20	5			387	396											Article	JUL-AUG 2017	2017
J	Osborne, H. R.; T Allison, G.				Osborne, Hamish/L-7663-2013; Allison, Garry/F-6636-2011	Osborne, Hamish/0000-0002-4265-4833; Allison, Garry/0000-0002-2430-6376					Treatment of plantar fasciitis by LowDye taping and iontophoresis: short term results of a double blinded, randomised, placebo controlled clinical trial of dexamethasone and acetic acid								BRITISH JOURNAL OF SPORTS MEDICINE				40	6			545	549				10.1136/bjsm.2005.021758							Article	JUN 2006	2006
J	Burton, Ian				Burton, Ian/AAX-9176-2021	Burton, Ian/0000-0002-6224-4401					Autoregulated heavy slow resistance training combined with radial shockwave therapy for plantar heel pain: Protocol for a mixed-methods pilot randomised controlled trial								MUSCULOSKELETAL CARE				19	3			319	330				10.1002/msc.1542					FEB 2021		Article	SEP 2021	2021
J	Batt, ME; Tanji, JL; Skattum, N				Batt, Mark/AAO-5140-2021						Plantar fasciitis: A prospective randomized clinical trial of the tension night splint								CLINICAL JOURNAL OF SPORT MEDICINE				6	3			158	162				10.1097/00042752-199607000-00004							Article	JUL 1996	1996
J	Sharma, Neena K; Loudon, Janice K										Static progressive stretch brace as a treatment of pain and functional limitations associated with plantar fasciitis: a pilot study.								Foot & ankle specialist				3	3			117	24				10.1177/1938640010365183							Journal Article; Randomized Controlled Trial; Research Support, Non-U.S. Gov't	2010-Jun	2010
J	Wrobel, James S.; Fleischer, Adam E.; Matzkin-Bridger, Jonathon; Fascione, Jeanna; Crews, Ryan T.; Bruning, Nicholas; Jarrett, Beth				Crews, Ryan/A-9986-2009	Fleischer, Adam/0000-0003-3680-3182; Crews, Ryan/0000-0001-6352-1960					Physical Examination Variables Predict Response to Conservative Treatment of Nonchronic Plantar Fasciitis: Secondary Analysis of a Randomized, Placebo-Controlled Footwear Study								PM&R				8	5			436	444				10.1016/j.pmrj.2015.09.011							Article	MAY 2016	2016
J	Porter, MD; Shadbolt, B					Shadbolt, Bruce/0000-0002-7875-1897; Shadbolt, Bruce/0000-0001-6616-0101					Intralesional corticosteroid injection versus extracorporeal shock wave therapy for plantar fasciopathy								CLINICAL JOURNAL OF SPORT MEDICINE				15	3			119	124				10.1097/01.jsm.0000164039.91787.dc							Article	MAY 2005	2005
J	Reinstein, Miriam; Weisman, Asaf; Masharawi, Youssef										Barefoot walking is beneficial for individuals with persistent plantar heel pain: A single-blind randomized controlled trial								ANNALS OF PHYSICAL AND REHABILITATION MEDICINE				67	2					101786			10.1016/j.rehab.2023.101786					DEC 2023		Article	MAR 2024	2024
J	Rasenberg, Nadine; Riel, Henrik; Rathleff, Michael S.; Bierma-Zeinstra, Sita M. A.; van Middelkoop, Marienke				Bierma-Zeinstra, Sita/AAF-2122-2019	Riel, Henrik/0000-0003-4575-6293; Rathleff, Michael Skovdal/0000-0003-1173-0335; van Middelkoop, Marienke/0000-0001-6926-0618					Efficacy of foot orthoses for the treatment of plantar heel pain: a systematic review and meta-analysis								BRITISH JOURNAL OF SPORTS MEDICINE				52	16			1040	+				10.1136/bjsports-2017-097892							Review	AUG 2018	2018
J	Harutaichun, Pavinee; Vongsirinavarat, Mantana; Pakpakorn, Phrattaya; Sathianpantarit, Paiboon; Richards, Jim										Can orthotic wedges change the lower-extremity and multi-segment foot kinematics during gait in people with plantar fasciitis?								GAIT & POSTURE				97				174	183				10.1016/j.gaitpost.2022.07.259					AUG 2022		Article	SEP 2022	2022
J	Healy, Aoife; Farmer, Sybil; Pandyan, Anand; Chockalingam, Nachiappan				Pandyan, Anand/D-3617-2011; Chockalingam, Nachiappan/C-4423-2014; Healy, Aoife/F-5911-2013	Pandyan, Anand/0000-0002-2180-197X; Chockalingam, Nachiappan/0000-0002-7072-1271; Healy, Aoife/0000-0002-4948-6086					A systematic review of randomised controlled trials assessing effectiveness of prosthetic and orthotic interventions								PLOS ONE				13	3					e0192094			10.1371/journal.pone.0192094							Review	MAR 14 2018	2018
J	Al-Abbad, Hani; Allen, Sophie; Morris, Susan; Reznik, Jackie; Biros, Erik; Paulik, Bruce; Wright, Anthony				Alabbad, Hani/AAF-6333-2021	Alabbad, Hani/0000-0003-1073-2478					The effects of shockwave therapy on musculoskeletal conditions based on changes in imaging: a systematic review and meta-analysis with meta-regression								BMC MUSCULOSKELETAL DISORDERS				21	1					275			10.1186/s12891-020-03270-w							Review	APR 28 2020	2020
J	Rasenberg, Nadine; Bierma-Zeinstra, Sita M. A.; Fuit, Lars; Rathleff, Michael Skovdal; Dieker, Amy; van Veldhoven, Peter; Bindels, Patrick J. E.; van Middelkoop, Marienke					van Middelkoop, Marienke/0000-0001-6926-0618; Rathleff, Michael Skovdal/0000-0003-1173-0335; Bindels, Patrick/0000-0001-5941-4820					Custom insoles versus sham and GP-led usual care in patients with plantar heel pain: results of the STAP-study - a randomised controlled trial								BRITISH JOURNAL OF SPORTS MEDICINE				55	5			272	278				10.1136/bjsports-2019-101409							Article	MAR 2021	2021
J	Morris, D.; Jones, D.; Ryan, H.; Ryan, C. G.					Ryan, Cormac/0000-0001-5864-4325					The clinical effects of Kinesio® Tex taping: A systematic review								PHYSIOTHERAPY THEORY AND PRACTICE				29	4			259	270				10.3109/09593985.2012.731675							Review	MAY 2013	2013
J	Clark, Richard James; Tighe, Maria				James, Richard/AGS-3088-2022	CLARK, Maria Tighe/0000-0003-2932-110X; Clark, Richard/0000-0001-7966-9054					The effectiveness of acupuncture for plantar heel pain: a systematic review								ACUPUNCTURE IN MEDICINE				30	4			298	306				10.1136/acupmed-2012-010183							Review	DEC 2012	2012
J	Cinar, Eda; Saxena, Shikha; Uygur, Fatma										Low-level laser therapy in the management of plantar fasciitis: a randomized controlled trial								LASERS IN MEDICAL SCIENCE				33	5			949	958				10.1007/s10103-017-2423-3							Article	JUL 2018	2018
J	Morrissey, Dylan; Cotchett, Matthew; J'Bari, Ahmed Said; Prior, Trevor; Griffiths, Ian B.; Rathleff, Michael Skovdal; Gulle, Halime; Vicenzino, Bill; Barton, Christian J.				Barton, Christian/O-1647-2015; Vicenzino, Bill/A-8492-2011	Griffiths, Ian/0000-0002-3251-8969; Vicenzino, Bill/0000-0003-0253-5933; Prior, Trevor/0000-0003-2740-3515; Rathleff, Michael Skovdal/0000-0003-1173-0335; Cotchett, Matthew/0000-0001-6966-5324; Morrissey, Dylan/0000-0001-7045-3644					Management of plantar heel pain: a best practice guide informed by a systematic review, expert clinical reasoning and patient values								BRITISH JOURNAL OF SPORTS MEDICINE				55	19			1106	+				10.1136/bjsports-2019-101970							Review	OCT 2021	2021
J	Masiello, Francesca; Pati, Ilaria; Veropalumbo, Eva; Pupella, Simonetta; Cruciani, Mario; De Angelis, Vincenzo				pupella, simonetta/AAD-2457-2022; Pati, Ilaria/E-8400-2017; Falchi, Mario/F-5956-2013						Ultrasound-guided injection of platelet-rich plasma for tendinopathies: a systematic review and meta-analysis								BLOOD TRANSFUSION				21	2			119	136				10.2450/2022.0087-22							Review	MAR-APR 2023	2023
J	Hawke, Fiona; Burns, Joshua; Radford, Joel A.; du Toit, Verona				Burns, Joshua/K-8920-2012; HAWKE, FIONA/E-7490-2012	HAWKE, FIONA/0000-0002-1511-8701; /0000-0001-7936-623X					Custom-made foot orthoses for the treatment of foot pain								COCHRANE DATABASE OF SYSTEMATIC REVIEWS					3					CD006801			10.1002/14651858.CD006801.pub2							Review	2008	2008
J	Seil, Romain; Wilmes, Philippe; Nuehrenboerger, Christian				Seil, Romain/AAX-7873-2020						Extracorporeal shock wave therapy for tendinopathies								EXPERT REVIEW OF MEDICAL DEVICES				3	4			463	470				10.1586/17434440.3.4.463							Review	JUL 2006	2006
J	Riel, Henrik; Jensen, Martin Bach; Olesen, Jens Lykkegaard; Vicenzino, Bill; Rathleff, Michael Skovdal					Riel, Henrik/0000-0003-4575-6293; Jensen, Martin Bach/0000-0003-2162-7390; Rathleff, Michael Skovdal/0000-0003-1173-0335					Self-dosed and pre-determined progressive heavy-slow resistance training have similar effects in people with plantar fasciopathy: a randomised trial								JOURNAL OF PHYSIOTHERAPY				65	3			144	151				10.1016/j.jphys.2019.05.011							Article	JUL 2019	2019
J	Cinar, Eda; Saxena, Shikha; Uygur, Fatma										Combination Therapy Versus Exercise and Orthotic Support in the Management of Pain in Plantar Fasciitis: A Randomized Controlled Trial								FOOT & ANKLE INTERNATIONAL				39	4			406	414				10.1177/1071100717747590							Article	APR 2018	2018
J	Reilly, Julia M.; Bluman, Eric; Tenforde, Adam S.				Bluman, Eric/K-5849-2019						Effect of Shockwave Treatment for Management of Upper and Lower Extremity Musculoskeletal Conditions: A Narrative Review								PM&R				10	12			1385	1403				10.1016/j.pmrj.2018.05.007							Review	DEC 2018	2018
J	Kandil, Mahmoud Ibrahim; Tabl, Eslam Abdelshafi; Elhammady, Adel Samy				Tabl, Eslam/AAV-7733-2020; Kandil, Mahmoud/Q-9977-2019	Kandil, Mahmoud/0000-0001-6785-1756; Tabl, Eslam/0000-0001-5561-6361					Prospective Randomized Evaluation of Local Injection of Allogeneic Growth Factors in Plantar Fasciitis								FOOT & ANKLE INTERNATIONAL				41	11			1335	1341	1.0711e+15			10.1177/1071100720939066					AUG 2020		Article	NOV 2020	2020
J	Hammer, DS; Adam, F; Kreutz, A; Kohn, D; Seil, R				Seil, Romain/AAX-7873-2020						Extracorporeal shock wave therapy (ESWT) in patients with chronic proximal plantar fasciitis: A 2-year follow-up								FOOT & ANKLE INTERNATIONAL				24	11			823	828				10.1177/107110070302401103							Article	NOV 2003	2003
J	Becker, Blair A.; Childress, Marc A.										Common Foot Problems: Over-the-Counter Treatments and Home Care								AMERICAN FAMILY PHYSICIAN				98	5			298	303											Article	SEP 1 2018	2018
J	Franchini, Massimo; Cruciani, Mario; Mengoli, Carlo; Marano, Giuseppe; Pupella, Simonetta; Veropalumbo, Eva; Masiello, Francesca; Pati, Ilaria; Vaglio, Stefania; Liumbruno, Giancarlo M.				Marano, Giuseppe/AAC-4903-2019; Falchi, Mario/F-5956-2013; cruciani, mario/A-3181-2012; Liumbruno, Giancarlo/AAC-4918-2019; Franchini, Massimo/AAB-7345-2022; pupella, simonetta/AAD-2457-2022; Pati, Ilaria/E-8400-2017	Pati, Ilaria/0000-0003-4846-2338; pupella, simonetta/0000-0002-5356-6003; Marano, Giuseppe/0000-0003-0725-4583					Efficacy of platelet-rich plasma as conservative treatment in orthopaedics: a systematic review and meta-analysis								BLOOD TRANSFUSION				16	6			502	513				10.2450/2018.0111-18							Review	NOV-DEC 2018	2018
J	Canyilmaz, Emine; Canyilmaz, Fatih; Aynaci, Ozlem; Colak, Fatma; Serdar, Lasif; Uslu, Gonca Hanedan; Aynaci, Osman; Yoney, Adnan				AYNACI, ÖZLEM/AAL-9915-2021; USLU, Gonca/AAK-6401-2021; Yoney, Adnan/Q-2364-2015; Türker Serdar, Lasif/CAJ-0316-2022; aynacı, osman/AAM-7781-2021; Canyilmaz, emine/AAL-9876-2021	AYNACI, OZLEM/0000-0002-1799-5521; Aynaci, Osman/0000-0003-0425-5564; Canyilmaz, Emine/0000-0002-0736-1293; HANEDAN USLU, Gonca/0000-0002-9722-9607					Prospective Randomized Comparison of the Effectiveness of Radiation Therapy and Local Steroid Injection for the Treatment of Plantar Fasciitis								INTERNATIONAL JOURNAL OF RADIATION ONCOLOGY BIOLOGY PHYSICS				92	3			659	666				10.1016/j.ijrobp.2015.02.009							Article	JUL 1 2015	2015
J	Basford, JR; Malanga, GA; Krause, DA; Harmsen, WS										A randomized controlled evaluation of low-intensity laser therapy: Plantar fasciitis								ARCHIVES OF PHYSICAL MEDICINE AND REHABILITATION				79	3			249	254				10.1016/S0003-9993(98)90002-8							Article	MAR 1998	1998
J	Yablon, Corrie M.					Yablon, Corrie/0000-0003-1900-8881					Ultrasound-Guided Interventions of the Foot and Ankle								SEMINARS IN MUSCULOSKELETAL RADIOLOGY				17	1			60	68				10.1055/s-0033-1333916							Article	FEB 2013	2013
J	Van Schaik, Katherine D.; Lee, Kenneth S.					Lee, Kenneth S/0000-0002-9172-7074					Orthobiologics: Diagnosis and Treatment of Common Tendinopathies								SEMINARS IN MUSCULOSKELETAL RADIOLOGY				25	6			735	744				10.1055/s-0041-1735475							Article	DEC 2021	2021
J	Trinh, Kien; Belski, Nikita; Zhou, Fangwen; Kuhad, Arul; Luk, David; Youn, Eunjae				; Zhou, Fangwen/AAX-6946-2021	Youn, Eunjae/0000-0002-7691-0727; Belski, Nikita/0000-0001-9240-5563; Kuhad, Arul/0000-0001-7709-9318; Zhou, Fangwen/0000-0001-6236-764X					The Efficacy of Acupuncture on Foot and Ankle for Pain Intensity, Functional Status, and General Quality of Life in Adults: A Systematic Review								MEDICAL ACUPUNCTURE				33	6			386	395				10.1089/acu.2021.0006							Review	DEC 1 2021	2021
J	Heide, Marte; Mork, Marianne; Hoksrud, Aasne Fenne; Brox, Jens Ivar; Roe, Cecilie										Responsiveness of specific and generic patient-reported outcome measures in patients with plantar fasciopathy								DISABILITY AND REHABILITATION				46	18			4300	4306				10.1080/09638288.2023.2267438					OCT 2023		Article	AUG 27 2024	2024
J	Sussman, Walter I.; Mautner, Ken; Malanga, Gerard				sussman, walter/V-5191-2019						The role of rehabilitation after regenerative and orthobiologic procedures for the treatment of tendinopathy: a systematic review								REGENERATIVE MEDICINE				13	2			249	263				10.2217/rme-2017-0110							Review	MAR 2018	2018
J	Ordahan, Banu; Karahan, Ali Yavuz; Kaydok, Ercan				ordahan, banu/Y-3849-2018; KAYDOK, ERCAN/A-9292-2018; karahan, ali yavuz/E-4481-2017	KAYDOK, ERCAN/0000-0003-2262-7261; karahan, ali yavuz/0000-0001-8142-913X					The effect of high-intensity versus low-level laser therapy in the management of plantar fasciitis: a randomized clinical trial								LASERS IN MEDICAL SCIENCE				33	6			1363	1369				10.1007/s10103-018-2497-6							Article	AUG 2018	2018
J	Martin, JE; Hosch, JC; Goforth, WP; Murff, RT; Lynch, DM; Odom, RD										Mechanical treatment of plantar fasciitis - A prospective study								JOURNAL OF THE AMERICAN PODIATRIC MEDICAL ASSOCIATION				91	2			55	62				10.7547/87507315-91-2-55							Article	FEB 2001	2001
J	Kirkland, Paul; Beeson, Paul										Use of Primary Corticosteroid Injection in the Management of Plantar Fasciopathy Is It Time to Challenge Existing Practice?								JOURNAL OF THE AMERICAN PODIATRIC MEDICAL ASSOCIATION				103	5			418	429				10.7547/1030418							Review	SEP-OCT 2013	2013
J	Orhurhu, Vwaire; Urits, Ivan; Orman, Sebastian; Viswanath, Omar; Abd-Elsayed, Alaa										A Systematic Review of Radiofrequency Treatment of the Ankle for the Management of Chronic Foot and Ankle Pain								CURRENT PAIN AND HEADACHE REPORTS				23	1					4			10.1007/s11916-019-0745-5							Review	JAN 2019	2019
J	Gudeman, SD; Eisele, SA; Heidt, RS; Colosimo, AJ; Stroupe, AL										Treatment of plantar fasciitis by lontophoresis of 0.4% dexamethasone - A randomized, double-blind, placebo-controlled study								AMERICAN JOURNAL OF SPORTS MEDICINE				25	3			312	316				10.1177/036354659702500307							Article; Proceedings Paper	MAY-JUN 1997	1997						21st Annual Meeting of the AOSSM21st Annual Meeting of the AOSSM	JUL, 1995JUL, 1995	Amer Orthopaed Soc Sports MedAmer Orthopaed Soc Sports Med
J	Hawke, Fiona; Burns, Joshua				Burns, Joshua/K-8920-2012; HAWKE, FIONA/E-7490-2012	HAWKE, FIONA/0000-0002-1511-8701; /0000-0001-7936-623X					Understanding the nature and mechanism of foot pain								JOURNAL OF FOOT AND ANKLE RESEARCH				2						1			10.1186/1757-1146-2-1							Review	2009	2009
J	Duerr, Robert A.; Ackermann, Jakob; Gomoll, Andreas H.										Amniotic-Derived Treatments and Formulations								CLINICS IN SPORTS MEDICINE				38	1			45	+				10.1016/j.csm.2018.08.002							Article	JAN 2019	2019
J	Foldager, Casper Bindzus; Kearney, Cathal; Spector, Myron					Spector, Myron/0000-0003-3328-4858; Foldager, Casper/0000-0001-8729-0810; Kearney, Cathal/0000-0002-9514-6517					CLINICAL APPLICATION OF EXTRACORPOREAL SHOCK WAVE THERAPY IN ORTHOPEDICS: FOCUSED VERSUS UNFOCUSED SHOCK WAVES								ULTRASOUND IN MEDICINE AND BIOLOGY				38	10			1673	1680				10.1016/j.ultrasmedbio.2012.06.004							Review	OCT 2012	2012
J	Takla, Mary Kamal Nassif; Rezk, Soheir Shethata Rezk-Allah				Takla, Mary/C-2861-2019	Takla, Mary/0000-0001-7364-4665					Clinical effectiveness of multi-wavelength photobiomodulation therapy as an adjunct to extracorporeal shock wave therapy in the management of plantar fasciitis: a randomized controlled trial								LASERS IN MEDICAL SCIENCE				34	3			583	593				10.1007/s10103-018-2632-4							Article	APR 2019	2019
J	Chan, Brian Y.; Lee, Kenneth S.										Ultrasound Intervention of the Lower Extremity/Pelvis								RADIOLOGIC CLINICS OF NORTH AMERICA				56	6			1035	+				10.1016/j.rcl.2018.06.011							Article	NOV 2018	2018
J	Singh, Prashant; Madanipour, Suroosh; Bhamra, Jagmeet S.; Gill, Ian					Madanipour, Suroosh/0000-0002-7062-0542					A systematic review and meta-analysis of platelet-rich plasma versus corticosteroid injections for plantar fasciopathy								INTERNATIONAL ORTHOPAEDICS				41	6			1169	1181				10.1007/s00264-017-3470-x							Review	JUN 2017	2017
J	Arthur Vithran, Djandan Tadum; He, Miao; Xie, Wenqing; Essien, Anko Elijah; Opoku, Michael; Li, Yusheng				ARTHUR VITHRAN, DJANDAN TADUM/HTS-1472-2023; Opoku, Michael/LEN-2775-2024; Arthur Vithran, Djandan Tadum/JEP-6775-2023	Arthur Vithran, Djandan Tadum/0000-0003-1066-7266					Advances in the Clinical Application of Platelet-Rich Plasma in the Foot and Ankle: A Review								JOURNAL OF CLINICAL MEDICINE				12	3					1002			10.3390/jcm12031002							Review	FEB 2023	2023
J	McClinton, Shane M.; Heiderscheit, Bryan C.; McPoil, Thomas G.; Flynn, Timothy W.					Heiderscheit, Bryan/0000-0003-4956-1776					Effectiveness of physical therapy treatment in addition to usual podiatry management of plantar heel pain: a randomized clinical trial								BMC MUSCULOSKELETAL DISORDERS				20	1					630			10.1186/s12891-019-3009-y							Article	DEC 28 2019	2019
J	Lynch, DM; Goforth, WP; Martin, JE; Odom, RD; Preece, CK; Kotter, MW										Conservative treatment of plantar fasciitis a prospective study								JOURNAL OF THE AMERICAN PODIATRIC MEDICAL ASSOCIATION				88	8			375	380				10.7547/87507315-88-8-375							Article	AUG 1998	1998
J	Lewinson, Ryan T.; Stefanyshyn, Darren J.										Effect of a Commercially Available Footwear Insole on Biomechanical Variables Associated With Common Running Injuries								CLINICAL JOURNAL OF SPORT MEDICINE				29	4			341	343				10.1097/JSM.0000000000000536							Article	JUL 2019	2019
J	McClinton, Shane M.; Flynn, Timothy W.; Heiderscheit, Bryan C.; McPoil, Thomas G.; Pinto, Daniel; Duffy, Pamela A.; Bennett, John D.				Duffy, Pamela/AAY-3561-2020; Flynn, Tim/JXL-2992-2024	Pinto, Daniel/0000-0002-5771-101X; Heiderscheit, Bryan/0000-0003-4956-1776; Flynn, Timothy/0000-0003-3122-2901; Duffy, Pamela/0000-0002-5708-5645					Comparison of usual podiatric care and early physical therapy intervention for plantar heel pain: study protocol for a parallel-group randomized clinical trial								TRIALS				14						414			10.1186/1745-6215-14-414							Article	DEC 3 2013	2013
J	Steere, Hannah K.; DeLuca, Stephanie; Borg-Stein, Joanne; Malanga, Gerard A.; Tenforde, Adam S.					Steere, Hannah/0000-0002-4169-4139					A Narrative Review Evaluating Extracorporeal Shockwave Therapy as a Potential Regenerative Treatment for Musculoskeletal Conditions in Military Personnel								MILITARY MEDICINE				186	7-8			E838	706				10.1093/milmed/usab106					MAR 2021		Review	JUL-AUG 2021	2021
J	Amoako-Tawiah, Portia; Love, Holly; Madathilethu, Jaida Chacko; Lacourse, Jessica; Fortune, Alice E.; Sims, Jonathan M. G.; Ampat, George				Fortune, Alice/KOC-6726-2024						Use of orthotics with orthotic sandals versus the sole use of orthotics for plantar fasciitis: Randomised controlled trial								WORLD JOURNAL OF ORTHOPEDICS				14	9								10.5312/wjo.v14.i9.707							Article	SEP 18 2023	2023
J	Collins, Natalie; Bisset, Leanne; McPoil, Thomas; Vicenzino, Bill				Collins, Natalie/M-4034-2015; Bisset, Leanne/AAS-8947-2021; Vicenzino, Bill/A-8492-2011	Collins, Natalie/0000-0001-9950-0192; Bisset, Leanne/0000-0001-8807-7093; Vicenzino, Bill/0000-0003-0253-5933					Foot orthoses in lower limb overuse conditions: A systematic review and meta-analysis								FOOT & ANKLE INTERNATIONAL				28	3			396	412				10.3113/FAI.2007.0396							Article	MAR 2007	2007
J	Brantingham, James W.; Bonnefin, Debra; Perle, Stephen M.; Cassa, Tammy Kay; Globe, Gary; Pribicevic, Mario; Hicks, Marian; Korporaal, Charmaine				Korporaal, Charmaine/AAS-7110-2021	Korporaal, Charmaine/0000-0001-5039-1634; Perle, Stephen/0000-0001-5829-0256					MANIPULATIVE THERAPY FOR LOWER EXTREMITY CONDITIONS: UPDATE OF A LITERATURE REVIEW								JOURNAL OF MANIPULATIVE AND PHYSIOLOGICAL THERAPEUTICS				35	2			127	166				10.1016/j.jmpt.2012.01.001							Review	FEB 2012	2012
J	Yesil, Hilal; Dundar, Umit; Toktas, Hasan; Eyvaz, Nuran; Yesil, Murat				EYVAZ, NURAN/HJY-6933-2023; Yeşil, Hilal/JDW-6749-2023; Yeşil, Murat/AAC-9612-2022	Yesil, Hilal/0000-0002-8291-1515; Yesil, Murat/0000-0003-4386-9120					The effect of high intensity laser therapy in the management of painful calcaneal spur: a double blind, placebo-controlled study								LASERS IN MEDICAL SCIENCE				35	4			841	852				10.1007/s10103-019-02870-w							Article	JUN 2020	2020
J	Vicenzino, Bill; McPoil, Thomas G.; Stephenson, Aoife; Paul, Sanjoy K.				Vicenzino, Bill/A-8492-2011; Paul, Sanjoy/F-8199-2010	Vicenzino, Bill/0000-0003-0253-5933; Stephenson, Aoife/0000-0001-8766-5272; Paul, Sanjoy/0000-0003-0848-7194					Orthosis-Shaped Sandals Are as Efficacious as In-Shoe Orthoses and Better than Flat Sandals for Plantar Heel Pain: A Randomized Control Trial								PLOS ONE				10	12					e0142789			10.1371/journal.pone.0142789							Article	DEC 15 2015	2015
J	Trebinjac, Suad; Mujic-Skikic, Emela; Ninkovic, Marina; Karaikovic, Eldin										Extracorporeal shock wave therapy in orthopaedic diseases.								Bosnian journal of basic medical sciences				5	2			27	32											Journal Article; Review	2005-May	2005
J	Grambart, Sean T.										Sports Medicine and Platelet-rich Plasma Nonsurgical Therapy								CLINICS IN PODIATRIC MEDICINE AND SURGERY				32	1			99	+				10.1016/j.cpm.2014.09.006							Article	JAN 2015	2015
J	Janisse, Dennis J.; Janisse, Erick										Shoe modification and the use of orthoses in the treatment of foot and ankle pathology								JOURNAL OF THE AMERICAN ACADEMY OF ORTHOPAEDIC SURGEONS				16	3			152	158				10.5435/00124635-200803000-00006							Article	MAR 2008	2008
J	Huang, Kai; Giddins, Grey; Wu, Li-dong				黄, 恺/AAO-1485-2021	Wu, Lidong/0000-0002-2561-6069					Platelet-Rich Plasma Versus Corticosteroid Injections in the Management of Elbow Epicondylitis and Plantar Fasciitis: An Updated Systematic Review and Meta-analysis								AMERICAN JOURNAL OF SPORTS MEDICINE				48	10			2572	2585	363546519888450			10.1177/0363546519888450					DEC 2019		Review	AUG 2020	2020
J	Smets, F.; Croisier, J. -L.; Forthomme, B.; Crielaard, J. -M.; Kaux, J. -F.				Kaux, Jean-François/A-9932-2009	Kaux, Jean-Francois/0000-0003-1939-3652					Clinical applications of platelet-rich plasma (PRP) in tendon lesions: A literature review								SCIENCE & SPORTS				27	3			141	153				10.1016/j.scispo.2011.12.007							Review	JUN 2012	2012
J	Hammer, DS; Rupp, S; Kreutz, A; Pape, D; Kohn, D; Seil, R				Seil, Romain/AAX-7873-2020						Extracorporeal shockwave therapy (ESWT) in patients with chronic proximal plantar fasciitis								FOOT & ANKLE INTERNATIONAL				23	4			309	313				10.1177/107110070202300403							Article	APR 2002	2002
J	Lee, Kenneth S.; Wilson, John J.; Rabago, David P.; Baer, Geoffrey S.; Jacobson, Jon A.; Borrero, Camilo G.					Jacobson, Jon/0000-0002-3676-6628					Musculoskeletal Applications of Platelet-Rich Plasma: Fad or Future?								AMERICAN JOURNAL OF ROENTGENOLOGY				196	3			628	636				10.2214/AJR.10.5975							Review	MAR 2011	2011
J	Abd-Elmonem, Amira M.; El-Negamy, Emam H.; Mahran, Mahmoud A.; Ramadan, Asmaa T.				Mahran, Mahmoud/AAH-2548-2019; M Abd-Elmonem, Amira/AAG-2032-2021	Mahran, Mahmoud/0000-0002-8303-8965; M Abd-Elmonem, Amira/0000-0002-5877-8339					Clinical and radiological outcomes of corrective exercises and neuromuscular electrical stimulation in children with flexible flatfeet: A randomized controlled trial								GAIT & POSTURE				88				297	303				10.1016/j.gaitpost.2021.06.008					JUN 2021		Article	JUL 2021	2021
J	Gezginaslan, Omer; Basar, Gokhan				Gezginaslan, Ömer/AAD-2892-2022						Comparison of Effectiveness of Density and Number of Sessions of Extracorporeal Shock Wave Therapy in Plantar Fasciitis Patients: A Double-Blind, Randomized-Controlled Study								JOURNAL OF FOOT & ANKLE SURGERY				60	2			262	268				10.1053/j.jfas.2020.08.001					MAR 2021		Article	MAR-APR 2021	2021
J	Piras, Antonio; Boldrini, Luca; Rinaldi, Calogero; Sanfratello, Antonella; D'Aviero, Andrea; Toscano, Angelo; Angileri, Tommaso; Spada, Massimiliano; Daidone, Antonino				D'Aviero, Andrea/IRY-9169-2023						Heel Spur and Radiotherapy Case Report and Systematic Literature Review								JOURNAL OF THE AMERICAN PODIATRIC MEDICAL ASSOCIATION				112	4					90										Review	JUL-AUG 2022	2022
J	Bruening, Dustin A.; Messick, Cody L.; Waid, Davis C.; Krupp, Tanner D.; Stringer, Jessica R.; Parry, Dylan J.; Berry, Levi J.					Parry, Dylan/0000-0002-9790-5310					For plantar taping, direction of elasticity matters								SCIENTIFIC REPORTS				13	1					22811			10.1038/s41598-023-50169-2							Article	DEC 20 2023	2023
J	Ferber, Reed; Hettinga, Blayne A.				Ferber, Reed/AAT-3140-2020						A comparison of different over-the-counter foot orthotic devices on multi-segment foot biomechanics								PROSTHETICS AND ORTHOTICS INTERNATIONAL				40	6			675	681				10.1177/0309364615584660							Article	DEC 2016	2016
J	Fernandes, S.; Romeu, J. C.; da Silva, J. C.				da Silva, Jader/O-8941-2018; Romeu, Jose/D-3003-2016	Romeu, Jose/0000-0002-9582-2343					Platelet rich plasma: what should the rheumatologist expect?								ACTA REUMATOLOGICA PORTUGUESA				40	3			214	222											Review	JUL-SEP 2015	2015
J	Dunning, James; Butts, Raymond; Henry, Nathan; Mourad, Firas; Brannon, Amy; Rodriguez, Hector; Young, Ian; Arias-Buria, Jose L.; Fernandez-de-las-Penas, Cesar				; Mourad, Firas/W-4867-2017	Dunning, James/0000-0002-1194-0108; Mourad, Firas/0000-0002-8981-2085					Electrical dry needling as an adjunct to exercise, manual therapy and ultrasound for plantar fasciitis: A multi-center randomized clinical trial								PLOS ONE				13	10					e0205405			10.1371/journal.pone.0205405							Article	OCT 31 2018	2018
J	Willems, Tine Marieke; Ley, Christophe; Goetghebeur, Els; Theisen, Daniel; Malisoux, Laurent				Goetghebeur, Els/H-7939-2016; Ley, Christophe/AAA-2566-2022; Willems, Tine/G-9675-2017; Malisoux, Laurent/AAE-6423-2020	Ley, Christophe/0000-0002-2290-8437; Malisoux, Laurent/0000-0002-6601-5630					Motion-Control Shoes Reduce the Risk of Pronation-Related Pathologies in Recreational Runners: A Secondary Analysis of a Randomized Controlled Trial								JOURNAL OF ORTHOPAEDIC & SPORTS PHYSICAL THERAPY				51	3			135	143				10.2519/jospt.2021.9710							Article	MAR 2021	2021
J	Ribeiro, Ana Paula; de Souza, Brenda Luciano; Amado Joao, Silvia Maria				João, Sílvia/G-2202-2012; Ribeiro, Ana/J-6368-2013	Luciano de Sousa silva, Brenda/0009-0009-1943-817X; Joao, Silvia Maria Amado/0000-0002-7999-6589					Effectiveness of mechanical treatment with customized insole and minimalist flexible footwear for women with calcaneal spur: randomized controlled trial								BMC MUSCULOSKELETAL DISORDERS				23	1					773			10.1186/s12891-022-05729-4							Article	AUG 13 2022	2022
J	Niewald, Marcus; Seegenschmiedt, M. Heinrich; Micke, Oliver; Graeber, Stefan; Muecke, Ralf; Schaefer, Vera; Scheid, Christine; Fleckenstein, Jochen; Licht, Norbert; Ruebe, Christian		German Soc Radiation Oncology		Niewald, Marcus/AAF-6651-2020	Niewald, Marcus/0000-0001-6266-0993					Randomized, Multicenter Trial on the Effect of Radiation Therapy on Plantar Fasciitis (Painful Heel Spur) Comparing a Standard Dose With a Very Low Dose: Mature Results After 12 Months' Follow-Up								INTERNATIONAL JOURNAL OF RADIATION ONCOLOGY BIOLOGY PHYSICS				84	4			E455	E462				10.1016/j.ijrobp.2012.06.022							Article	NOV 15 2012	2012
J	MacRae, C. Sian; Roche, Andrew J.; Sinnett, Tim J.; O'Connell, Neil E.				; O'Connell, Neil/A-6907-2014	Macrae, Catharine Sian/0000-0002-2060-670X; O'Connell, Neil/0000-0003-1989-4537					What is the evidence for efficacy, effectiveness and safety of surgical interventions for plantar fasciopathy? A systematic review								PLOS ONE				17	5					e0268512			10.1371/journal.pone.0268512							Review	MAY 18 2022	2022
J	Cox, Jocelyn; Varatharajan, Sharanya; Cote, Pierre		Optima Collaboration		Côté, Pierre/AAG-5358-2021	Cote, Pierre/0000-0002-6986-6676					Effectiveness of Acupuncture Therapies to Manage Musculoskeletal Disorders of the Extremities: A Systematic Review								JOURNAL OF ORTHOPAEDIC & SPORTS PHYSICAL THERAPY				46	6			409	429				10.2519/jospt.2016.6270							Review	JUN 2016	2016
J	Bahar-Ozdemir, Yeliz; Atan, Tugba				Bahar-Ozdemir, Yeliz/ACY-6289-2022						Effects of adjuvant low-dye Kinesio taping, adjuvant sham taping, or extracorporeal shockwave therapy alone in plantar fasciitis: A randomised double-blind controlled trial								INTERNATIONAL JOURNAL OF CLINICAL PRACTICE				75	5					e13993			10.1111/ijcp.13993					JAN 2021		Article	MAY 2021	2021
J	Chow, Intonia H. W.; Cheing, Gladys L. Y.					Cheing, Gladys/0000-0001-7615-8590; CHEING, Gladys/0000-0001-9975-8193					Comparison of different energy densities of extracorporeal shock wave therapy (ESWT) for the management of chronic heel pain								CLINICAL REHABILITATION				21	2			131	141				10.1177/0269215506069244							Article	FEB 2007	2007
J	de Vos, R. J.; van Veldhoven, P. L. J.; Moen, M. H.; Weir, A.; Tol, J. L.; Maffulli, N.				Maffulli, Nicola/A-1839-2014	de Vos, Robert-Jan/0000-0003-0372-0188					Autologous growth factor injections in chronic tendinopathy: a systematic review								BRITISH MEDICAL BULLETIN				95	1			63	77				10.1093/bmb/ldq006							Review	SEP 2010	2010
J	Forogh, Bijan; Karimzad, Yousef; Babaei-Ghazani, Arash; Janbazi, Lobaneh; Bagherzadeh Cham, Masumeh; Abdolghaderi, Siavash				Babaei-Ghazani, Arash/Y-4576-2019; bagherzadeh, masumeh/N-1303-2018	Bagherzadeh Cham, Masumeh/0000-0002-2781-5387					Effect of extracorporeal shockwave therapy on medial tibial stress syndrome: a systematic review								CURRENT ORTHOPAEDIC PRACTICE				33	4			384	392				10.1097/BCO.0000000000001127							Review	JUL-AUG 2022	2022
J	Schmitz, Christoph; Csaszar, Nikolaus B. M.; Milz, Stefan; Schieker, Matthias; Maffulli, Nicola; Rompe, Jan-Dirk; Furia, John P.				Maffulli, Nicola/A-1839-2014; Schieker, Matthias/J-6511-2015; Milz, Stefan/J-8218-2012; Schieker, Matthias/A-9583-2015	Milz, Stefan/0000-0002-3859-2107; Schieker, Matthias/0000-0002-1230-3653					Efficacy and safety of extracorporeal shock wave therapy for orthopedic conditions: a systematic review on studies listed in the PEDro database								BRITISH MEDICAL BULLETIN				116	1			115	138				10.1093/bmb/ldv047							Article	DEC 2015	2015
J	Rasenberg, Nadine; van Middelkoop, Marienke; Bierma-Zeinstra, Sita M. A.; El Alili, Mohamed; Bindels, Patrick; Bosmans, J.					van Middelkoop, Marienke/0000-0001-6926-0618; Bindels, Patrick/0000-0001-5941-4820; Bosmans, Judith/0000-0002-1443-1026					Cost-effectiveness of custom-made insoles versus usual care in patients with plantar heel pain in primary care: cost-effectiveness analysis of a randomised controlled trial								BMJ OPEN				11	11					e051866			10.1136/bmjopen-2021-051866							Article	NOV 2021	2021
J	Le, Adrian D K; Enweze, Lawrence; DeBaun, Malcolm R; Dragoo, Jason L				Le, Adrian/ABG-3288-2020						Current Clinical Recommendations for Use of Platelet-Rich Plasma.								Current reviews in musculoskeletal medicine				11	4			624	634				10.1007/s12178-018-9527-7							Journal Article; Review	2018-Dec	2018
J	Fagundes, Marina Gomes; Teixeira Mendes, Andre Augusto Martines; Barbosa, Germanna Medeiros; de Souza, Marcelo Cardoso				de Souza, Marcelo/U-5903-2019; Barbosa, Germanna/D-4519-2017	MENDES, ANDRE/0000-0002-7566-9492; MEDEIROS, GERMANNA/0000-0002-1094-334X; de Souza, Marcelo Cardoso/0000-0002-9268-8353; Gomes Fagundes, Marina/0000-0003-4633-5917					Effects of insoles adapted in flip-flop sandals for persistent heel pain: a protocol for a sham-controlled randomised trial								BMJ OPEN				12	11					e062523			10.1136/bmjopen-2022-062523							Article	NOV 2022	2022
J	Martinez-Martinez, A; Ruiz-Santiago, F; Garcia-Espinosa, J				RUIZ SANTIAGO, FERNANDO/J-5583-2018	RUIZ SANTIAGO, FERNANDO/0000-0002-6843-0803					Platelet-rich plasma: myth or reality?				Plasma rico en plaquetas: mito o realidad?				Radiologia				60	6			465	475				10.1016/j.rx.2018.08.006							Journal Article; Review	2018 Nov - Dec	2018
J	Franklyn-Miller, Andrew; Wilson, Cassie; Bilzon, James; McCrory, Paul				McCrory, Paul/Q-8688-2019; Franklyn-Miller, Andrew/AAK-1376-2020	Wilson, Cassie/0009-0003-0912-8158; Franklyn-Miller, Andrew/0000-0002-7826-2209; Bilzon, James/0000-0002-6701-7603; McCrory, Paul/0000-0003-4850-0568					Foot Orthoses in the Prevention of Injury in Initial Military Training A Randomized Controlled Trial								AMERICAN JOURNAL OF SPORTS MEDICINE				39	1			30	37				10.1177/0363546510382852							Article	JAN 2011	2011
J	Andia, Isabel; Maffulli, Nicola				Maffulli, Nicola/A-1839-2014; Andia, Isabel/D-4853-2012	Andia, Isabel/0000-0003-0607-4767					Muscle and Tendon Injuries: The Role of Biological Interventions to Promote and Assist Healing and Recovery								ARTHROSCOPY-THE JOURNAL OF ARTHROSCOPIC AND RELATED SURGERY				31	5			999	1015				10.1016/j.arthro.2014.11.024							Review	MAY 2015	2015
J	Babatunde, Opeyemi O.; Legha, Amardeep; Littlewood, Chris; Chesterton, Linda S.; Thomas, Martin J.; Menz, Hylton B.; van der Windt, Danielle; Roddy, Edward				Babatunde, Opeyemi/I-1112-2019; Thomas, Martin/AAU-2084-2021; Menz, Hylton/B-4508-2013	Thomas, Martin/0000-0002-4951-9925; Legha, Amardeep/0000-0001-7389-5384; Roddy, Edward/0000-0002-8954-7082; Menz, Hylton/0000-0002-2045-3846; van der Windt, Danielle/0000-0002-7248-6703; Littlewood, Chris/0000-0002-7703-727X					Comparative effectiveness of treatment options for plantar heel pain: a systematic review with network meta-analysis								BRITISH JOURNAL OF SPORTS MEDICINE				53	3			182	+				10.1136/bjsports-2017-098998							Review	FEB 2019	2019
J	Cil, Elif Tugce; Serif, Tacha; Sayli, Ugur; Subasi, Feryal				; Subasi, Feryal/AAD-4304-2022	Cil, Elif Tugce/0000-0001-8231-115X; Subasi, Feryal/0000-0003-0723-0186; Serif, Tacha/0000-0003-1819-4926					The effectiveness of Dijital Steps web based telerehabilitation system for patient with hindfoot pain: A randomised controlled trial.								Foot (Edinburgh, Scotland)				56				102040	102040				10.1016/j.foot.2023.102040							Randomized Controlled Trial; Journal Article	2023-Sep	2023
J	Liao, Chun-De; Huang, Yu-Yun; Chen, Hung-Chou; Liou, Tsan-Hon; Lin, Che-Li; Huang, Shih-Wei				Huang, ShihWei/S-9278-2019; Liou, Tsan-Hon/I-8808-2019; Liao, Chun-De/AAW-5990-2020	Chen, Hung-Chou/0000-0001-8510-7437; Liou, Tsan-Hon/0000-0002-0959-4023; Liao, Chun-De/0000-0002-1930-4915					Relative Effect of Extracorporeal Shockwave Therapy Alone or in Combination with Noninjective Treatments on Pain and Physical Function in Knee Osteoarthritis: A Network Meta-Analysis of Randomized Controlled Trials								BIOMEDICINES				10	2					306			10.3390/biomedicines10020306							Review	FEB 2022	2022
J	Niewald, Marcus; Holtmann, Henrik; Prokein, Benjamin; Hautmann, Matthias G.; Roesler, Hans-Peter; Graeber, Stefan; Dzierma, Yvonne; Ruebe, Christian; Fleckenstein, Jochen				Niewald, Marcus/AAF-6651-2020; Hautmann, Matthias/AAH-5939-2020	Niewald, Marcus/0000-0001-6266-0993					Randomized multicenter follow-up trial on the effect of radiotherapy on painful heel spur (plantar fasciitis) comparing two fractionation schedules with uniform total dose: first results after three months' follow-up								RADIATION ONCOLOGY				10						174			10.1186/s13014-015-0471-z							Article	AUG 19 2015	2015
J	O'Dowd, Aidan										Update on the Use of Platelet-Rich Plasma Injections in the Management of Musculoskeletal Injuries: A Systematic Review of Studies From 2014 to 2021								ORTHOPAEDIC JOURNAL OF SPORTS MEDICINE				10	12					2.32597e+16			10.1177/23259671221140888							Review	DEC 2022	2022
J	Dymarek, Robert; Halski, Tomasz; Ptaszkowski, Kuba; Slupska, Lucyna; Rosinczuk, Joanna; Taradaj, Jakub				Ptaszkowski, Kuba/AAT-9252-2020; Halski, Tomasz/ABB-5277-2020; Taradaj, Jakub/T-5411-2018; Dymarek, Robert/A-4661-2019; Halski, Tomasz/HTR-0073-2023	Taradaj, Jakub/0000-0002-1796-5832; Ptaszkowski, Kuba/0000-0002-5690-5226; Ptaszkowska (Slupska), Lucyna/0000-0002-7706-0971; Rosinczuk, Joanna/0000-0001-7359-2287; Dymarek, Robert/0000-0002-2806-1775; Halski, Tomasz/0000-0002-4367-9063					Extracorporeal Shock Wave Therapy as an Adjunct Wound Treatment: A Systematic Review of the Literature								OSTOMY WOUND MANAGEMENT				60	7			26	39											Review	JUL 2014	2014
J	Lesniak, Bryson P.; Loveland, Dustin; Jose, Jean; Selley, Ryan; Jacobson, Jon A.; Bedi, Asheesh					Jose, Jean/0000-0001-5050-3982; Jacobson, Jon/0000-0002-3676-6628					Use of Ultrasonography as a Diagnostic and Therapeutic Tool in Sports Medicine								ARTHROSCOPY-THE JOURNAL OF ARTHROSCOPIC AND RELATED SURGERY				30	2			260	270				10.1016/j.arthro.2013.10.011							Article	FEB 2014	2014
J	Celik, Derya; Kus, Gamze; Sirma, Serkan Onder				Çelik, Derya/E-5500-2019; Kus, Gamze/AAF-9026-2019	Celik, Derya/0000-0002-2060-8510					Joint Mobilization and Stretching Exercise vs Steroid Injection in the Treatment of Plantar Fasciitis: A Randomized Controlled Study								FOOT & ANKLE INTERNATIONAL				37	2			150	156				10.1177/1071100715607619							Article	FEB 2016	2016
J	Simental-Mendia, Mario; Vilchez-Cavazos, Felix; Alvarez-Villalobos, Neri; Blazquez-Saldana, Jaime; Pena-Martinez, Victor; Villarreal-Villarreal, Gregorio; Acosta-Olivo, Carlos				Simental-Mendía, Mario/X-1405-2019; Peña, Victor/IZP-6848-2023; Villarreal-Villarreal, Gregorio/AAL-7190-2021; Acosta-Olivo, Carlos/AAV-3939-2020; Alvarez-Villalobos, Neri/D-4055-2018	Alvarez-Villalobos, Neri/0000-0001-5208-1429; Blazquez, Jaime/0000-0002-0443-7520; Acosta-Olivo, Carlos/0000-0002-2025-1865; VILCHEZ-CAVAZOS, FELIX/0000-0001-9540-3379; Simental-Mendia, Mario/0000-0002-7179-494X					Clinical efficacy of platelet-rich plasma in the treatment of lateral epicondylitis: a systematic review and meta-analysis of randomized placebo-controlled clinical trials								CLINICAL RHEUMATOLOGY				39	8			2255	2265				10.1007/s10067-020-05000-y					FEB 2020		Review	AUG 2020	2020
J	Sheth, Ujash; Simunovic, Nicole; Klein, Guy; Fu, Freddie; Einhorn, Thomas A.; Schemitsch, Emil; Ayeni, Olufemi R.; Bhandari, Mohit				Schemitsch, Emil/G-5706-2017; Bhandari, Mohit/AAQ-1675-2021; ayeni, olufemi/AAQ-5090-2021	ayeni, olufemi/0000-0003-4219-8564; Einhorn, Thomas/0000-0002-5075-4885					Efficacy of Autologous Platelet-Rich Plasma Use for Orthopaedic Indications: A Meta-Analysis								JOURNAL OF BONE AND JOINT SURGERY-AMERICAN VOLUME				94A	4			298	307				10.2106/JBJS.K.00154							Article	FEB 15 2012	2012
J	Silva Parreira, Patricia do Carmo; Menezes Costa, Luciola da Cunha; Hespanhol, Luiz Carlos, Jr.; Lopes, Alexandre Dias; Pena Costa, Leonardo Oliveira				Parreira, Patricia/E-2811-2018; Lopes, Alexandre/B-6776-2009; Hespanhol Junior, Luiz Carlos/H-8636-2013; Costa, Leonardo/B-7224-2011; Costa, Luciola da Cunha Menezes/B-4844-2013	Lopes, Alexandre/0000-0001-8132-985X; Hespanhol Junior, Luiz Carlos/0000-0003-1774-4746; Costa, Leonardo/0000-0003-3309-5619; Costa, Luciola da Cunha Menezes/0000-0003-1859-2799					Current evidence does not support the use of Kinesio Taping in clinical practice: a systematic review								JOURNAL OF PHYSIOTHERAPY				60	1			31	39				10.1016/j.jphys.2013.12.008							Article	MAR 2014	2014
J	Okamura, Kazunori; Fukuda, Kengo; Oki, Sadaaki; Ono, Takeya; Tanaka, Satoshi; Kanai, Shusaku					Okamura, Kazunori/0000-0001-7003-2057					Effects of plantar intrinsic foot muscle strengthening exercise on static and dynamic foot kinematics: A pilot randomized controlled single-blind trial in individuals with pes planus								GAIT & POSTURE				75				40	45				10.1016/j.gaitpost.2019.09.030							Article	JAN 2020	2020
J	Liao, Chun-De; Tsauo, Jau-Yih; Chen, Hung-Chou; Liou, Tsan-Hon				Liou, Tsan-Hon/I-8808-2019; Liao, Chun-De/AAW-5990-2020	Liao, Chun-De/0000-0002-1930-4915; Chen, Hung-Chou/0000-0001-8510-7437; Liou, Tsan-Hon/0000-0002-0959-4023					Efficacy of Extracorporeal Shock Wave Therapy for Lower-Limb Tendinopathy: A Meta-analysis of Randomized Controlled Trials								AMERICAN JOURNAL OF PHYSICAL MEDICINE & REHABILITATION				97	9			605	619				10.1097/PHM.0000000000000925							Article	SEP 2018	2018
J	Vidal, Xavier; Morral, Antonio; Costa, Lluis; Tur, Miriam				Morral, Antoni/GWQ-5471-2022; Costa-Tutusaus, Lluis/F-7060-2016	Costa-Tutusaus, Lluis/0000-0001-6279-5505; Morral, Antoni/0000-0002-0956-3016; Tur Segura, Miriam/0000-0002-5898-0502					Radial extracorporeal shock wave therapy (rESWT) in the treatment of spasticity in cerebral palsy: A randomized, placebo-controlled clinical trial								NEUROREHABILITATION				29	4			413	419				10.3233/NRE-2011-0720							Article	2011	2011
J	Staples, Margaret P.; Forbes, Andrew; Ptasznik, Ronnie; Gordon, Jeanine; Buchbinder, Rachelle				Buchbinder, Rachelle/G-2952-2011	Forbes, Andrew/0000-0003-4269-914X					A randomized controlled trial of extracorporeal shock wave therapy for lateral epicondylitis (Tennis elbow)								JOURNAL OF RHEUMATOLOGY				35	10			2038	2046											Article	OCT 2008	2008
J	Hahni, Michaela; Hirschmueller, Anja; Baur, Heiner				Hirschmüller, Anja/C-5941-2017; Baur, Heiner/A-8673-2017	Baur, Heiner/0000-0002-4780-225X; Haehni, Michaela/0000-0002-3203-2336					The effect of foot orthoses with forefoot cushioning or metatarsal pad on forefoot peak plantar pressure in running								JOURNAL OF FOOT AND ANKLE RESEARCH				9						44			10.1186/s13047-016-0176-z							Article	NOV 16 2016	2016
J	Wolf, Jennifer Moriatis; Ozer, Kagan; Scott, Frank; Gordon, Michael J. V.; Williams, Allison E.					Ozer, Kagan/0000-0001-7397-3696; Wolf, Jennifer/0000-0003-3514-8876					Comparison of Autologous Blood, Corticosteroid, and Saline Injection in the Treatment of Lateral Epicondylitis: A Prospective, Randomized, Controlled Multicenter Study								JOURNAL OF HAND SURGERY-AMERICAN VOLUME				36A	8			1269	1272				10.1016/j.jhsa.2011.05.014							Article	AUG 2011	2011
J	Furia, John P.; Rompe, Jan D.; Cacchio, Angelo; Maffulli, Nicola				Cacchio, Angelo/AAT-4844-2021; Maffulli, Nicola/A-1839-2014	Cacchio, Angelo/0000-0001-8850-7938					Shock Wave Therapy as a Treatment of Nonunions, Avascular Necrosis, and Delayed Healing of Stress Fractures								FOOT AND ANKLE CLINICS				15	4			651	662				10.1016/j.fcl.2010.07.002							Article	DEC 2010	2010
J	Stajer, Tomaz; Burger, Helena; Vidmar, Gaj				Vidmar, Gaj/H-5950-2011						Influence of casting method on effectiveness of foot orthoses using plantar pressure distribution: a preliminary study								PROSTHETICS AND ORTHOTICS INTERNATIONAL				35	4			411	417				10.1177/0309364611424521							Article	DEC 2011	2011
J	Bizzoca, Davide; Brunetti, Giovanni; Moretti, Lorenzo; Piazzolla, Andrea; Vicenti, Giovanni; Moretti, Francesco Luca; Solarino, Giuseppe; Moretti, Biagio				; Bizzoca, Davide/P-4210-2018	MORETTI, Lorenzo/0000-0003-4215-7615; Bizzoca, Davide/0000-0002-7516-2333					Polydeoxyribonucleotide in the Treatment of Tendon Disorders, from Basic Science to Clinical Practice: A Systematic Review								INTERNATIONAL JOURNAL OF MOLECULAR SCIENCES				24	5					4582			10.3390/ijms24054582							Review	MAR 2023	2023
J	Al-Boloushi, Zaid; Gomez-Trullen, Eva Maria; Arian, Mohammad; Fernandez, Daniel; Herrero, Pablo; Bellosta-Lopez, Pablo				Arian, Mohammad Ali/AGW-1214-2022; Fernández Sanchis, Daniel/IUN-8763-2023; Boloushi, Zaid/L-2389-2019; Bellosta-Lopez, Pablo/AHB-1018-2022; Herrero, Dr. Pablo/J-6429-2014; Gomez Trullen, Eva Maria Pilar/I-7801-2016	Fernandez Sanchis, Daniel/0000-0002-9846-5468; Bellosta-Lopez, Pablo/0000-0003-4750-9077; Herrero, Dr. Pablo/0000-0002-9201-0120; Gomez Trullen, Eva Maria Pilar/0000-0002-7876-4735					Comparing two dry needling interventions for plantar heel pain: a randomised controlled trial								BMJ OPEN				10	8					e038033			10.1136/bmjopen-2020-038033							Article	2020	2020
J	Rompe, Jan D.; Maffulli, Nicola				Maffulli, Nicola/A-1839-2014						Repetitive shock wave therapy for lateral elbow tendinopathy (tennis elbow): a systematic and qualitative analysis								BRITISH MEDICAL BULLETIN				83	1			355	378				10.1093/bmb/ldm019							Article	2007	2007
J	Kim, Ju Chan; Jung, Se Hee; Lee, Shi-Uk; Lee, Sang Yoon				Lee, Sang/AAD-5045-2019	Jung, Se Hee/0000-0002-0623-8752					Effect of extracorporeal shockwave therapy on carpal tunnel syndrome A systematic review and meta-analysis of randomized controlled trials								MEDICINE				98	33					e16870			10.1097/MD.0000000000016870							Review	AUG 2019	2019
J	Paantjens, Marc A.; Helmhout, Pieter H.; Backx, Frank J. G.; van Etten-Jamaludin, Faridi S.; Bakker, Eric W. P.					Paantjens, Marc Adriaan/0000-0002-8233-1481; Helmhout, Pieter/0000-0003-3150-6074; Backx, Frank/0000-0002-2775-8773; Jamaludin, Faridi S./0000-0002-1452-1769; Bakker, Eric/0000-0002-1024-1671					Extracorporeal Shockwave Therapy for Mid-portion and Insertional Achilles Tendinopathy: A Systematic Review of Randomized Controlled Trials								SPORTS MEDICINE-OPEN				8	1					68			10.1186/s40798-022-00456-5							Review	DEC 2022	2022
J	Hoskins, Wayne; McHardy, Andrew; Pollard, Henry; Windsham, Ross; Onley, Rorey					Pollard, Henry/0000-0003-0269-5697					Chiropractic treatment of lower extremity conditions: A literature review								JOURNAL OF MANIPULATIVE AND PHYSIOLOGICAL THERAPEUTICS				29	8			658	671				10.1016/j.jmpt.2006.08.004							Review	OCT 2006	2006
J	Rompe, Jan D.; Furia, John; Maffulli, Nicola				Maffulli, Nicola/A-1839-2014						Eccentric loading compared with shock wave treatment for chronic insertional Achilles tendinopathy								JOURNAL OF BONE AND JOINT SURGERY-AMERICAN VOLUME				90A	1			52	61				10.2106/JBJS.F.01494							Article	JAN 2008	2008
J	Dunning, James; Butts, Raymond; Mourad, Firas; Young, Ian; Flannagan, Sean; Perreault, Thomas				; Mourad, Firas/W-4867-2017	Perreault, Thomas/0000-0003-0325-2652; Mourad, Firas/0000-0002-8981-2085					Dry needling: a literature review with implications for clinical practice guidelines.								Physical therapy reviews : PTR				19	4			252	265											Review	2014-Aug	2014
J	Weckstrom, Kristoffer; Soderstrom, Johan										Radial extracorporeal shockwave therapy compared with manual therapy in runners with iliotibial band syndrome								JOURNAL OF BACK AND MUSCULOSKELETAL REHABILITATION				29	1			161	170				10.3233/BMR-150612							Article	2016	2016
J	James, Alicia M.; Williams, Cylie M.; Haines, Terry P.				Williams, Cylie/AAB-4010-2019; Haines, Terry/E-9372-2015	Haines, Terry/0000-0003-3150-6154; Williams, Cylie/0000-0002-0223-9141					Effectiveness of interventions in reducing pain and maintaining physical activity in children and adolescents with calcaneal apophysitis (Sever's disease): a systematic review								JOURNAL OF FOOT AND ANKLE RESEARCH				6						16			10.1186/1757-1146-6-16							Review	MAY 3 2013	2013
J	Ott, O. J.; Jeremias, C.; Gaipl, U. S.; Frey, B.; Schmidt, M.; Fietkau, R.				Frey, Benjamin/D-9565-2017; Fietkau, Rainer/A-9632-2017; Gaipl, Udo/AAE-1060-2020; Ott, Oliver/AAH-2608-2021	Frey, Benjamin/0000-0001-6743-3351; Ott, Oliver/0000-0001-5806-6158					Radiotherapy for calcaneodynia Results of a single center prospective randomized dose optimization trial								STRAHLENTHERAPIE UND ONKOLOGIE				189	4			329	334				10.1007/s00066-012-0256-3							Article	APR 2013	2013
J	Magnussen, Robert A.; Dunn, Warren R.; Thomson, A. Brian				Magnussen, Robert/B-6177-2012	Thomson, Andrew/0000-0002-9509-6919					Nonoperative Treatment of Midportion Achilles Tendinopathy: A Systematic Review								CLINICAL JOURNAL OF SPORT MEDICINE				19	1			54	64				10.1097/JSM.0b013e31818ef090							Review	JAN 2009	2009
J	Jindal, Nipun; Gaury, Yusuf; Banshiwal, Ramesh C.; Lamoria, Ravinder; Bachhal, Vikas										Comparison of short term results of single injection of autologous blood and steroid injection in tennis elbow: a prospective study								JOURNAL OF ORTHOPAEDIC SURGERY AND RESEARCH				8						10			10.1186/1749-799X-8-10							Article	APR 27 2013	2013
J	Liao, Chun-De; Xie, Guo-Min; Tsauo, Jau-Yih; Chen, Hung-Chou; Liou, Tsan-Hon				Liou, Tsan-Hon/I-8808-2019; Liao, Chun-De/AAW-5990-2020	Liou, Tsan-Hon/0000-0002-0959-4023; Chen, Hung-Chou/0000-0001-8510-7437; Liao, Chun-De/0000-0002-1930-4915					Efficacy of extracorporeal shock wave therapy for knee tendinopathies and other soft tissue disorders: a meta-analysis of randomized controlled trials								BMC MUSCULOSKELETAL DISORDERS				19						278			10.1186/s12891-018-2204-6							Article	AUG 2 2018	2018
J	Bhattacharjee, Maumita; Otsuka, Takayoshi; Dzidotor, Godwin K.; Nair, Lakshmi S.; Laurencin, Cato T.				Otsuka, Takayoshi/AAZ-4773-2021	Otsuka, Takayoshi/0000-0002-7954-0637; Laurencin, Cato/0000-0001-6765-3047					Amnion-Based Biomaterials for Musculoskeletal Regenerative Engineering								REGENERATIVE ENGINEERING AND TRANSLATIONAL MEDICINE													10.1007/s40883-023-00321-1					NOV 2023		Review; Early Access		2023
J	Pabon-Carrasco, Manuel; Castro-Mendez, Aurora; Vilar-Palomo, Samuel; Jimenez-Cebrian, Ana Maria; Garcia-Paya, Irene; Palomo-Toucedo, Inmaculada C.				VILAR-PALOMO, SAMUEL/ABF-9384-2020; Jiménez, Ana/AAD-4910-2019; Pabon Carrasco, Manuel/ABI-5731-2020; Palomo-Toucedo, Inmaculada C./H-8460-2015; Castro-Mendez, Aurora/AAE-8578-2019	Pabon Carrasco, Manuel/0000-0002-9011-3695; Palomo-Toucedo, Inmaculada C./0000-0001-9901-8937; Jimenez Cebrian, Ana Maria/0000-0002-8634-7114; VILAR-PALOMO, SAMUEL/0000-0002-2241-033X; Castro-Mendez, Aurora/0000-0003-1229-0802					Randomized Clinical Trial: The Effect of Exercise of the Intrinsic Muscle on Foot Pronation								INTERNATIONAL JOURNAL OF ENVIRONMENTAL RESEARCH AND PUBLIC HEALTH				17	13					4882			10.3390/ijerph17134882							Article	JUL 2020	2020
J	Feeney, Kaylem M.				feeney, kaylem/ABD-4696-2021	Feeney, Kaylem/0000-0002-9200-314X					The Effectiveness of Extracorporeal Shockwave Therapy for Midportion Achilles Tendinopathy: A Systematic Review								CUREUS JOURNAL OF MEDICAL SCIENCE				14	7								10.7759/cureus.26960							Review	JUL 18 2022	2022
J	Heyd, Reinhard; Tselis, Nikolaos; Ackermann, Hanns; Roeddiger, Sandra J.; Zamboglou, Nikolaos										Radiation therapy for painful heel spurs -: Results of a prospective randomized study								STRAHLENTHERAPIE UND ONKOLOGIE				183	1			3	9				10.1007/s00066-007-1589-1							Article	JAN 2007	2007
J	Alkhawashki, Hazem M. I.				Alkhawashki, Hazem/ISU-1345-2023						Shock wave therapy of fracture nonunion								INJURY-INTERNATIONAL JOURNAL OF THE CARE OF THE INJURED				46	11			2248	2252				10.1016/j.injury.2015.06.035							Review	NOV 2015	2015
J	van der Worp, Henk; Zwerver, Johannes; van den Akker-Scheek, Inge; Diercks, Ron L.					Zwerver, Johannes/0000-0002-8499-2806; van den Akker-Scheek, Inge/0000-0002-1614-8419; van der Worp, Henk/0000-0001-5545-4155; Diercks, Ronald/0000-0001-9873-208X					The TOPSHOCK study: Effectiveness of radial shockwave therapy compared to focused shockwave therapy for treating patellar tendinopath - design of a randomised controlled trial								BMC MUSCULOSKELETAL DISORDERS				12						229			10.1186/1471-2474-12-229							Article	OCT 11 2011	2011
J	Johanson, Marie A.; Cuda, Brian J.; Koontz, Jonathan E.; Stell, Julia C.; Abelew, Thomas A.										Effect of Stretching on Ankle and Knee Angles and Gastrocnemius Activity During the Stance Phase of Gait								JOURNAL OF SPORT REHABILITATION				18	4			521	534				10.1123/jsr.18.4.521							Article	NOV 2009	2009
J	Ramskov, Daniel; Rasmussen, Sten; Sorensen, Henrik; Parner, Erik Thorlund; Lind, Martin; Nielsen, Rasmus				Sørensen, Henrik/Z-6181-2019; Parner, Erik/F-5532-2010; Nielsen, Rasmus/D-4405-2009; Rasmussen, Sten/N-3916-2013	Rasmussen, Sten/0000-0002-8664-352X; Jorgensen, Daniel Ramskov/0000-0002-1986-9983; Parner, Erik/0000-0003-3661-1922; Toft Sorensen, Henrik/0000-0003-4299-7040					Progression in Running Intensity or Running Volume and the Development of Specific Injuries in Recreational Runners: Run Clever, a Randomized Trial Using Competing Risks								JOURNAL OF ORTHOPAEDIC & SPORTS PHYSICAL THERAPY				48	10			740	+				10.2519/jospt.2018.8062							Article	OCT 2018	2018
J	Brinks, Aaltien; Koes, Bart W.; Volkers, Aloysius C. W.; Verhaar, Jan A. N.; Bierma-Zeinstra, Sita M. A.				Volkers, Aloysius/F-7978-2010; Bierma-Zeinstra, Sita/AAF-2122-2019; Verhaar, Jan/AAH-1372-2020; Koes, Bart/K-4614-2016	Verhaar, Jan/0000-0003-3016-9600; Koes, Bart/0000-0002-0450-9969					Adverse effects of extra-articular corticosteroid injections: a systematic review								BMC MUSCULOSKELETAL DISORDERS				11						206			10.1186/1471-2474-11-206							Review	SEP 13 2010	2010
J	Chung, B; Wiley, JP										Extracorporeal shockwave therapy - A review								SPORTS MEDICINE				32	13			851	865				10.2165/00007256-200232130-00004							Review	2002	2002
J	Buchbinder, R.; Green, S. E.; Youd, J. M.; Assendelft, W. J. J.; Barnsley, L.; Smidt, N.				Buchbinder, Rachelle/G-2952-2011; assendelft, willem/H-8008-2014	Green, Sally Elizabeth/0000-0002-9564-9050; assendelft, willem/0000-0002-2966-3778; Smidt, Nynke/0000-0002-2778-8841					Shock wave therapy for lateral elbow pain								COCHRANE DATABASE OF SYSTEMATIC REVIEWS					4					CD003524			10.1002/14651858.CD003524.pub2							Review	2005	2005
J	Housner, Jeffrey A.; Jacobson, Jon A.; Misko, Roberta					Jacobson, Jon/0000-0002-3676-6628					Sonographically Guided Percutaneous Needle Tenotomy for the Treatment of Chronic Tendinosis								JOURNAL OF ULTRASOUND IN MEDICINE				28	9			1187	1192				10.7863/jum.2009.28.9.1187							Article	SEP 2009	2009
J	Wu, Yung-Tsan; Ke, Ming-Jen; Chou, Yu-Ching; Chang, Chih-Ya; Lin, Ching-Yueh; Li, Tsung-Ying; Shih, Feng-Mei; Chen, Liang-Cheng				Li, Tsung-Ying/AAJ-2359-2020; chihya, Chang/AAI-6537-2021; YU-CHING, CHOU/AAV-1623-2020	Lin, Ching-Yueh/0000-0001-7159-9119					Effect of Radial Shock Wave Therapy for Carpal Tunnel Syndrome: A Prospective Randomized, Double-Blind, Placebo-Controlled Trial								JOURNAL OF ORTHOPAEDIC RESEARCH				34	6			977	+				10.1002/jor.23113							Article	JUN 2016	2016
J	Johanson, Marie A.; Armstrong, Megan; Hopkins, Chris; Keen, Meghan L.; Robinson, Michael; Stephenson, Scott				Armstrong, Megan/JMQ-2640-2023; Robinson, Michael/JGM-6028-2023						Gastrocnemius Stretching Program: More Effective in Increasing Ankle/Rear-Foot Dorsiflexion When Subtalar Joint Positioned in Pronation Than in Supination								JOURNAL OF SPORT REHABILITATION				24	3			307	314				10.1123/jsr.2014-0191							Article	AUG 2015	2015
J	James, Isaac B.; Gusenoff, Beth R.; Wang, Sheri; DiBernardo, Gabriella; Minteer, Danielle; Gusenoff, Jeffrey A.				DiBernardo, Gabriella/AAW-5646-2020	James, Isaac/0000-0001-6499-791X; DiBernardo, Gabriella/0000-0001-8022-7288					A Step in the Right Direction: A Prospective Randomized, Controlled Crossover Trial of Autologous Fat Grafting for Rejuvenation of the Heel								AESTHETIC SURGERY JOURNAL				41	7			NP959	NP972				10.1093/asj/sjab095					FEB 2021		Article	JUL 2021	2021
J	Porter, D; Barrill, E; Oneacre, K; May, BD										The effects of duration and frequency of Achilles tendon stretching on dorsiflexion and outcome in painful heel syndrome: A randomized, blinded, control study								FOOT & ANKLE INTERNATIONAL				23	7			619	624				10.1177/107110070202300706							Article	JUL 2002	2002
J	Imamura, Marta; Alamino, Sandra; Hsing, Wu Tu; Alfieri, Fabio Marcon; Schmitz, Christoph; Battistella, Linamara Rizzo				Hsing, Wu/C-3004-2014; Alfieri, Fábio/X-6283-2019; Imamura, Marta/AAS-4570-2020; Rizzo Battistella, Linamara/E-5131-2013	Rizzo Battistella, Linamara/0000-0001-5275-0733; Alfieri, Fabio Marcon/0000-0002-5242-3246; Imamura, Marta/0000-0003-0355-9697					RADIAL EXTRACORPOREAL SHOCK WAVE THERAPY FOR DISABLING PAIN DUE TO SEVERE PRIMARY KNEE OSTEOARTHRITIS								JOURNAL OF REHABILITATION MEDICINE				49	1			54	62				10.2340/16501977-2148							Article	JAN 2017	2017
J	Manchikanti, Laxmaiah; Boswell, Mark V.; Kaye, Alan D.; Helm, Standiford, II; Hirsch, Joshua A.				Helm, Standiford/GQA-6006-2022						Therapeutic Role of Placebo: Evolution of a New Paradigm in Understanding Research and Clinical Practice								PAIN PHYSICIAN				20	5			363	386											Review	JUL-AUG 2017	2017
J	Brantingham, James W.; Globe, Gary; Pollard, Henry; Hicks, Marian; Korporaal, Charmaine; Hoskins, Wayne				Korporaal, Charmaine/AAS-7110-2021	Pollard, Henry/0000-0003-0269-5697; Korporaal, Charmaine/0000-0001-5039-1634					MANIPULATIVE THERAPY FOR LOWER EXTREMITY CONDITIONS: EXPANSION OF LITERATURE REVIEW								JOURNAL OF MANIPULATIVE AND PHYSIOLOGICAL THERAPEUTICS				32	1			53	71				10.1016/j.jmpt.2008.09.013							Review	JAN 2009	2009
J	Habibzadeh, Atieh; Mousavi-Khatir, Roghayeh; Saadat, Payam; Javadian, Yahya				Saadat, Payam/J-7170-2016						The effect of radial shockwave on the median nerve pathway in patients with mild-to-moderate carpal tunnel syndrome: a randomized clinical trial								JOURNAL OF ORTHOPAEDIC SURGERY AND RESEARCH				17	1					46			10.1186/s13018-022-02941-9							Article	JAN 25 2022	2022
J	Rasmussen, Sten; Christensen, Marianne; Mathiesen, Iben; Simonsen, Ole				Rasmussen, Sten/N-3916-2013	Rasmussen, Sten/0000-0002-8664-352X; Christensen, Marianne/0000-0003-3517-8151					Shockwave therapy for chronic Achilles tendinopathy - A double-blind, randomized clinical trial of efficacy								ACTA ORTHOPAEDICA				79	2			249	256				10.1080/17453670710015058							Article	2008	2008
J	Raissi, Gholam Reza; Ghazaei, Fatemeh; Forogh, Bijan; Madani, Seyed Pezhman; Daghaghzadeh, Abbas; Ahadi, Tannaz				Ahadi, Tannaz/ABA-7442-2020; Raissi, Gholam Reza/ABA-7410-2020; Madani, Seyed/AAN-5114-2021	Raissi, Gholam Reza/0000-0002-1440-0051; forogh, bijan/0000-0002-3718-8719; Ahadi, Tannaz/0000-0002-6963-2503					THE EFFECTIVENESS OF RADIAL EXTRACORPOREAL SHOCK WAVES FOR TREATMENT OF CARPAL TUNNEL SYNDROME: A RANDOMIZED CLINICAL TRIAL								ULTRASOUND IN MEDICINE AND BIOLOGY				43	2			453	460				10.1016/j.ultrasmedbio.2016.08.022							Article	FEB 2017	2017
J	Kolk, A.; Yang, K. G. Auw; Tamminga, R.; van der Hoeven, H.										Radial extracorporeal shock-wave therapy in patients with chronic rotator cuff tendinitis A PROSPECTIVE RANDOMISED DOUBLE-BLIND PLACEBO-CONTROLLED MULTICENTRE TRIAL								BONE & JOINT JOURNAL				95B	11			1521	1526				10.1302/0301-620X.95B11.31879							Article	NOV 2013	2013
J	Mohamed, Ayman A.; Zhang, Xueyan; Jan, Yih-Kuen				Jan, Yih-Kuen/A-5374-2013; Yao, Chen/JVD-6226-2023; Mohamed, Ayman/F-5528-2019	Mohamed, Ayman/0000-0001-5092-3549; Jan, Yih-Kuen/0000-0001-7149-4034					Evidence-based and adverse-effects analyses of cupping therapy in musculoskeletal and sports rehabilitation: A systematic and evidence-based review								JOURNAL OF BACK AND MUSCULOSKELETAL REHABILITATION				36	1			3	19				10.3233/BMR-210242							Review	2023	2023
J	Roos, EM; Engström, M; Lagerquist, A; Söderberg, B				Roos, Ewa Maria/A-5416-2012	Roos, Ewa Maria/0000-0001-5425-2199					Clinical improvement after 6 weeks of eccentric exercise in patients with mid-portion Achilles tendinopathy -: a randomized trial with 1-year follow-up								SCANDINAVIAN JOURNAL OF MEDICINE & SCIENCE IN SPORTS				14	5			286	295				10.1111/j.1600-0838.2004.378.x							Article	OCT 2004	2004
J	de Vos, R. J.; Weir, A.; Visser, R. J. A.; de Winter, ThC; Tol, J. L.					de Vos, Robert-Jan/0000-0003-0372-0188					The additional value of a night splint to eccentric exercises in chronic midportion Achilles tendinopathy: a randomised controlled trial								BRITISH JOURNAL OF SPORTS MEDICINE				41	7					e5			10.1136/bjsm.2006.032532							Article	JUL 2007	2007
J	Trotter, Leslie C.; Pierrynowski, Michael Raymond										The short-term effectiveness of full-contact custom-made foot orthoses and prefabricated shoe inserts on lower-extremity musculoskeletal pain - A randomized clinical trial								JOURNAL OF THE AMERICAN PODIATRIC MEDICAL ASSOCIATION				98	5			357	363				10.7547/0980357							Article	SEP-OCT 2008	2008
J	Fraser, John J.; Hertel, Jay				Fraser, John J/H-6714-2016	Fraser, John J/0000-0001-9697-3795					Effects of a 4-Week Intrinsic Foot Muscle Exercise Program on Motor Function: A Preliminary Randomized Control Trial								JOURNAL OF SPORT REHABILITATION				28	4			339	349				10.1123/jsr.2017-0150							Article	APR 2019	2019
J	Townsend, Christine; Von Rickenbach, Kristian J.; Bailowitz, Zachary; Gellhorn, Alfred C.					Gellhorn, Alfred/0000-0002-6020-780X; von Rickenbach, Kristian/0000-0001-5837-3617					Post-Procedure Protocols Following Platelet-Rich Plasma Injections for Tendinopathy: A Systematic Review								PM&R				12	9			904	915				10.1002/pmrj.12347					APR 2020		Review	SEP 2020	2020
J	Malliaropoulos, Nikolaos; Kiritsi, Olga; Tsitas, Kostantinos; Christodoulou, Dimitris; Akritidou, A.; Del Buono, Angelo; Maffulli, Nicola				Malliaropoulos, Nikolaos/AAV-9471-2020; Maffulli, Nicola/A-1839-2014						Low-level laser therapy in meniscal pathology: a double-blinded placebo-controlled trial								LASERS IN MEDICAL SCIENCE				28	4			1183	1188				10.1007/s10103-012-1219-8							Article	JUL 2013	2013
J	Budiman-Mak, Elly; Conrad, Kendon J.; Mazza, Jessica; Stuck, Rodney M.										A review of the foot function index and the foot function index - revised								JOURNAL OF FOOT AND ANKLE RESEARCH				6						5			10.1186/1757-1146-6-5							Review	FEB 1 2013	2013
J	Khan, Iqra; Ahmad, Ashfaq; Ahmed, Ashfaq; Sadiq, Samreen; Asim, Hafiz Muhammad				Ahmad, Ashfaq/IUM-8419-2023; Sadiq, Samreen/ABB-8174-2020						Effects of dry needling in lower extremity myofascial trigger points								JOURNAL OF THE PAKISTAN MEDICAL ASSOCIATION				71	11			2596	2603				10.47391/JPMA.01398							Review	NOV 2021	2021
J	Jaffri, Abbis H.; Koldenhoven, Rachel; Saliba, Susan; Hertel, Jay					Koldenhoven, Rachel/0000-0002-2569-9052					Evidence for Intrinsic Foot Muscle Training in Improving Foot Function: A Systematic Review and Meta-Analysis								JOURNAL OF ATHLETIC TRAINING				58	11-12			941	951				10.4085/1062-6050-0162.22							Article	NOV-DEC 2023	2023
J	Rosso, Federica; Bonasia, Davide E.; Marmotti, Antonio; Cottino, Umberto; Rossi, Roberto				Rosso, Federica/KRO-4741-2024; Bonasia, Davide Edoardo/HLG-2532-2023; Rossi, Roberta/D-6455-2017; marmotti, antonio/R-6766-2018	Rosso, Federica/0000-0002-6085-3676; marmotti, antonio/0000-0002-1683-6094					Mechanical Stimulation (Pulsed Electromagnetic Fields PEMF and Extracorporeal Shock Wave Therapy ESWT) and Tendon Regeneration: A Possible Alternative								FRONTIERS IN AGING NEUROSCIENCE				7						211			10.3389/fnagi.2015.00211							Review	NOV 9 2015	2015
J	Ahadi, Tannaz; Jamkarani, Maryam Esmaeili; Raissi, Gholam Reza; Mansoori, Korosh; Razavi, Seyede Zahra Emami; Sajadi, Simin				Sajadi, Simin/AAN-1324-2021; Raissi, Gholam Reza/ABA-7410-2020; Ahadi, Tannaz/ABA-7442-2020	mansoori, korosh/0000-0003-1503-0010; Raissi, Gholam Reza/0000-0002-1440-0051					Prolotherapy vs Radial Extracorporeal Shock Wave Therapy in the Short-term Treatment of Lateral Epicondylosis: A Randomized Clinical Trial								PAIN MEDICINE				20	9			1745	1749				10.1093/pm/pny303							Article	SEP 2019	2019
J	Rigby, Justin H.; Mortensen, Brett B.; Draper, David O.					Rigby, Justin/0000-0001-8519-530X					Wireless Versus Wired Iontophoresis for Treating Patellar Tendinopathy: A Randomized Clinical Trial								JOURNAL OF ATHLETIC TRAINING				50	11			1165	1173				10.4085/1062-6050-50.11.04							Article	NOV 2015	2015
J	Tsechelidis, Ozun Bayindir; Sabido-Sauri, Ricardo; Aydin, Sibel Zehra										Enthesitis in Spondyloarthritis Including Psoriatic Arthritis -To Inject or Not To Inject?: A Narrative Review								CLINICAL THERAPEUTICS				45	9			852	859				10.1016/j.clinthera.2023.08.002					SEP 2023		Review	SEP 2023	2023
J	Furia, John P.										High-energy extracorporeal shock wave therapy as a treatment for chronic noninsertional Achilles tendinopathy								AMERICAN JOURNAL OF SPORTS MEDICINE				36	3			502	508				10.1177/0363546507309674							Article	MAR 2008	2008
J	Surace, Stephen J.; Deitch, Jessica; Johnston, Renea V.; Buchbinder, Rachelle				Johnston, Renea/AFW-2611-2022; Buchbinder, Rachelle/G-2952-2011	Deitch, Jessica/0000-0003-3767-9136					Shock wave therapy for rotator cuff disease with or without calcification								COCHRANE DATABASE OF SYSTEMATIC REVIEWS					3					CD008962			10.1002/14651858.CD008962.pub2							Review	2020	2020
J	Wang, Ching-Jen; Ko, Jih-Yang; Chan, Yi-Sheng; Weng, Lin-Hsiu; Hsu, Shan-Lin										Extracorporeal shockwave for chronic patellar tendinopathy								AMERICAN JOURNAL OF SPORTS MEDICINE				35	6			972	978				10.1177/0363546506298109							Article	JUN 2007	2007
J	Park, Ki Deok; Lee, Woo Yong; Park, Min-ho; Ahn, Jae Ki; Park, Yongbum										High- versus low-energy extracorporeal shock-wave therapy for myofascial pain syndrome of upper trapezius A prospective randomized single blinded pilot study								MEDICINE				97	28					e11432			10.1097/MD.0000000000011432							Article	JUL 2018	2018
J	Dymarek, Robert; Taradaj, Jakub; Rosinczuk, Joanna				; Taradaj, Jakub/T-5411-2018; Dymarek, Robert/A-4661-2019	Rosinczuk, Joanna/0000-0001-7359-2287; Taradaj, Jakub/0000-0002-1796-5832; Dymarek, Robert/0000-0002-2806-1775					THE EFFECT OF RADIAL EXTRACORPOREAL SHOCK WAVE STIMULATION ON UPPER LIMB SPASTICITY IN CHRONIC STROKE PATIENTS: A SINGLE-BLIND, RANDOMIZED, PLACEBO-CONTROLLED STUDY								ULTRASOUND IN MEDICINE AND BIOLOGY				42	8			1862	1875				10.1016/j.ultrasmedbio.2016.03.006							Article	AUG 2016	2016
J	Ott, Oliver J.; Jeremias, Carolin; Gaipl, Udo S.; Frey, Benjamin; Schmidt, Manfred; Fietkau, Rainer				Gaipl, Udo/AAE-1060-2020; Fietkau, Rainer/A-9632-2017; Frey, Benjamin/D-9565-2017; Ott, Oliver/AAH-2608-2021	Frey, Benjamin/0000-0001-6743-3351; Ott, Oliver/0000-0001-5806-6158					Radiotherapy for benign calcaneodynia Long-term results of the Erlangen Dose Optimization (EDO) trial								STRAHLENTHERAPIE UND ONKOLOGIE				190	7			671	675				10.1007/s00066-014-0618-0							Article	JUN 2014	2014
J	Dove, Austin P. H.; Cmelak, Anthony; Darrow, Kaleb; McComas, Kyra N.; Chowdhary, Mudit; Beckta, Jason; Kirschner, Austin N.				Chowdhary, Mudit/K-5298-2019; Beckta, Jason/L-4653-2019; Kirschner, Austin/AAI-8383-2020	Darrow, Kaleb/0000-0002-2656-3624; Beckta, Jason/0000-0003-0756-6173					The Use of Low-Dose Radiation Therapy in Osteoarthritis: A Review								INTERNATIONAL JOURNAL OF RADIATION ONCOLOGY BIOLOGY PHYSICS				114	2			203	220				10.1016/j.ijrobp.2022.04.029					AUG 2022		Review	OCT 1 2022	2022
J	Luger, Tessy; Seibt, Robert; Cobb, Timothy J.; Rieger, Monika A.; Steinhilber, Benjamin				Luger, Tessy/H-7672-2013; Steinhilber, Benjamin/AAX-6286-2021; Rieger, Monika A./R-3311-2016	Luger, Tessy/0000-0001-5718-251X; Rieger, Monika A./0000-0002-7855-3663					Influence of a passive lower-limb exoskeleton during simulated industrial work tasks on physical load, upper body posture, postural control and discomfort								APPLIED ERGONOMICS				80				152	160				10.1016/j.apergo.2019.05.018							Article	OCT 2019	2019
[truncated: 28 more columns]

## Sheet: Sheet1
Authors	Publication Year	Article Title
Ahadi, Tannaz; Nik, Sasan Sadeghi; Forogh, Bijan; Madani, Seyed Pezhman; Raissi, Gholam Reza	2022	Comparison of the Effect of Ultrasound-Guided Injection of Botulinum Toxin Type A and Corticosteroid in the Treatment of Chronic Plantar Fasciitis A Randomized Controlled Trial
Seyler, Thorsten N.; Smith, Beth R.; Marker, David R.; Ma, Jianjun; Shen, Jian; Smith, Tom L.; Mont, Michael A.; Kolaski, Kat; Koman, L. Andrew	2008	Botulinum Neurotoxin as a Therapeutic Modality in Orthopaedic Surgery: More Than Twenty Years of Experience
Melese, Haimanot; Alamer, Abayneh; Getie, Kefale; Nigussie, Fetene; Ayhualem, Sileshi	2022	Extracorporeal shock wave therapy on pain and foot functions in subjects with chronic plantar fasciitis: systematic review of randomized controlled trials
Abbasian, Mohammadreza; Baghbani, Salar; Barangi, Samira; Fairhurst, Paul Gilbert; Ebrahimpour, Adel; Krause, Fabian; Hashemi, Masoud	2020	Outcomes of Ultrasound-Guided Gastrocnemius Injection With Botulinum Toxin for Chronic Plantar Fasciitis
Acosta-Olivo, Carlos; Simental-Mendia, Luis E.; Vilchez-Cavazos, Felix; Pena-Martinez, Victor M.; Elizondo-Rodiguez, Jorge; Simental-Mendia, Mario	2022	Clinical Efficacy of Botulinum Toxin in the Treatment of Plantar Fasciitis: A Systematic Review and Meta-analysis of Randomized Controlled Trials
Thomas, James L.; Christensen, Jeffrey C.; Kravitz, Steven R.; Mendicino, Robert W.; Schuberth, John M.; Vanore, John V.; Weil, Lowell Scott, Sr.; Zlotoff, Howard J.; Bouche, Richard; Baker, Jeffrey	2010	The Diagnosis and Treatment of Heel Pain: A Clinical Practice Guideline-Revision 2010
Diaz-Llopis, Ismael V.; Rodriguez-Ruiz, Carmen M.; Mulet-Perry, Sandra; Mondejar-Gomez, Francisco J.; Climent-Barbera, Jose M.; Cholbi-LLobel, Francisco	2012	Randomized controlled study of the efficacy of the injection of botulinum toxin type A versus corticosteroids in chronic plantar fasciitis: results at one and six months
Fernandez-Rodriguez, Tomas; Fernandez-Rolle, Alvaro; Truyols-Dominguez, Sebastian; Benitez-Martinez, Jose C.; Casana-Granell, Jose	2018	Prospective Randomized Trial of Electrolysis for Chronic Plantar Heel Pain
Huang, Yung-Cheng; Wei, Shun-Hwa; Wang, Hsing-Kuo; Lieu, Fu-Kong	2010	ULTRASONOGRAPHIC GUIDED BOTULINUM TOXIN TYPE A FOR PLANTAR FASCIITIS: AN OUTCOME-BASED INVESTIGATION FOR TREATING PAIN AND GAIT CHANGES
Elizondo-Rodriguez, Jorge; Araujo-Lopez, Yariel; Alberto Moreno-Gonzalez, J.; Cardenas-Estrada, Eloy; Mendoza-Lemus, Oscar; Acosta-Olivo, Carlos	2013	A Comparison of Botulinum Toxin A and Intralesional Steroids for the Treatment of Plantar Fasciitis: A Randomized, Double-Blinded Study
Al-Boloushi, Z.; Lopez-Royo, M. P.; Arian, M.; Gomez-Trullen, E. M.; Herrero, P.	2019	Minimally invasive non-surgical management of plantar fasciitis: A systematic review
Nakhaee, Masoomeh; Mohseni-Bandpei, MohammadAli; Mousavi, Mohammad Ebrahim; Shakourirad, Ali; Safari, Reza; Kashani, Reza Vahab; Mimar, Raghad; Amiri, Houshang; Nakhaei, Masoud	2023	The effects of a custom foot orthosis on dynamic plantar pressure in patients with chronic plantar fasciitis: A randomized controlled trial
Lim, Ang Tee; How, Choon How; Tan, Benedict	2016	Management of plantar fasciitis in the outpatient setting
Zhao, Jie; Luo, Wen Ming; Li, Tingting	2020	Extracorporeal shock wave therapy versus corticosteroid injection for chronic plantar fasciitis A protocol of randomized controlled trial
Rompe, JD; Decking, J; Schoellner, C; Nafe, B	2003	Shock wave application for chronic plantar fasciitis in running athletes - A prospective, randomized, placebo-controlled trial
Chutumstid, Tunchanok; Susantitaphong, Paweena; Koonalinthip, Nantawan	2023	Effectiveness of dextrose prolotherapy for the treatment of chronic plantar fasciitis: A systematic review and meta-analysis of randomized controlled trials
Dizon, Jan Nathleen C.; Gonzalez-Suarez, Consuelo; Zamora, Marcelle Theresa G.; Gambito, Ephraim D. V.	2013	Effectiveness of Extracorporeal Shock Wave Therapy in Chronic Plantar Fasciitis A Meta-analysis
Macias, David M.; Coughlin, Michael J.; Zang, Kerry; Stevens, Faustin R.; Jastifer, James R.; Doty, Jesse F.	2015	Low-Level Laser Therapy at 635 nm for Treatment of Chronic Plantar Fasciitis: A Placebo-Controlled, Randomized Study
Hurley, Eoghan T.; Shimozono, Yoshiharu; Hannon, Charles P.; Smyth, Niall A.; Murawski, Christopher D.; Kennedy, John G.	2020	Platelet-Rich Plasma Versus Corticosteroids for Plantar Fasciitis: A Systematic Review of Randomized Controlled Trials
Cole, C; Seto, C; Gazewood, J	2005	Plantar fasciitis: Evidence-based review of diagnosis and therapy
DiGiovanni, BF; Nawoczenski, DA; Lintal, ME; Moore, EA; Murray, JC; Wilding, GE; Baumhauer, JF	2003	Tissue-specific plantar fascia-stretching exercise enhances outcomes in patients with chronic heel pain - A prospective, randomized study
Razzano, Cristina; Carbone, Stefano; Mangone, Massimiliano; Iannotta, M. Raffaella; Battaglia, Alessandro; Santilli, Valter	2017	Treatment of Chronic Plantar Fasciitis with Noninvasive Interactive Neurostimulation: A Prospective Randomized Controlled Study
Riiser, Martin Okelsrud; Husebye, Elisabeth Ellingsen; Hellesnes, Jan; Molund, Marius	2024	Outcomes After Proximal Medial Gastrocnemius Recession and Stretching vs Stretching as Treatment of Chronic Plantar Fasciitis at 6-Year Follow-up
Ahmad, Jamal; Ahmad, Stacy H.; Jones, Kennis	2017	Treatment of Plantar Fasciitis With Botulinum Toxin: A Randomized, Controlled Study
Chang, Alison H.; Rasmussen, Steven Zartov; Jensen, Asger Emil; Sorensen, Thomas; Rathleff, Michael Skovdal	2022	What do we actually know about a common cause of plantar heel pain? A scoping review of heel fat pad syndrome
Malahias, Michael-Alexander; Cantiller, Erwin Brian; Kadu, Vikram V.; Mueller, Sebastian	2020	The clinical outcome of endoscopic plantar fascia release: A current concept review
Dorotka, Ronald; Sabeti, Manuel; Jimenez-Boj, Esther; Goll, Alexandra; Schubert, Simone; Trieb, Klemens	2006	Location modalities for focused extracorporeal shock wave application in the treatment of chronic plantar fasciitis
Peterlein, Christian-Dominik; Funk, Julia F.; Hoelscher, Alice; Schuh, Alexander; Placzek, Richard	2012	Is Botulinum Toxin A Effective for the Treatment of Plantar Fasciitis?
Tsikopoulos, Konstantinos; Vasiliadis, Haris S.; Mavridis, Dimitris	2016	Injection therapies for plantar fasciopathy ('plantar fasciitis'): a systematic review and network meta-analysis of 22 randomised controlled trials
Babcock, MS; Foster, L; Pasquina, P; Jabbari, B	2005	Treatment of pain attributed to plantar fasciitis with botulinum toxin A: A short-term, randomized, placebo-controlled, double-blind study
Rathleff, M. S.; Molgaard, C. M.; Fredberg, U.; Kaalund, S.; Andersen, K. B.; Jensen, T. T.; Aaskov, S.; Olesen, J. L.	2015	High-load strength training improves outcome in patients with plantar fasciitis: A randomized controlled trial with 12-month follow-up
Guimaraes, Janice de S.; Arcanjo, Fabio L.; Leporace, Gustavo; Metsavaht, Leonardo F.; Conceicao, Cristiano Sena; Moreno, Marcus V. M. G.; Vieira, Tulio E. Marcal; Moraes, Carolina Cunha; Gomes Neto, Mansueto	2023	Effects of therapeutic interventions on pain due to plantar fasciitis: A systematic review and meta-analysis
Pena-Martinez, Victor M.; Acosta-Olivo, Carlos; Simental-Mendia, Luis E.; Sanchez-Garcia, Adriana; Jamialahmadi, Tannaz; Sahebkar, Amirhossein; Vilchez-Cavazos, Felix; Simental-Mendia, Mario	2024	Effect of corticosteroids over plantar fascia thickness in plantar fasciitis: a systematic review and meta-analysis
Kumai, Tsukasa; Samoto, Norihiro; Hasegawa, Atsushi; Noguchi, Hideo; Shiranita, Atsushi; Shiraishi, Masaharu; Ikeda, Satoshi; Sugimoto, Kazuya; Tanaka, Yasuhito; Takakura, Yoshinori	2018	Short-term efficacy and safety of hyaluronic acid injection for plantar fasciopathy
On, HyoJeong; Yim, JongEun	2023	EFFECTS OF LOCAL VIBRATION COMBINED WITH EXTRACORPOREAL SHOCK WAVE THERAPY IN PLANTAR FASCIITIS: A RANDOMIZED CONTROLLED TRIAL
Ang, Teck Wee Andrew	2015	The effectiveness of corticosteroid injection in the treatment of plantar fasciitis
Lai, T-W.; Ma, H-L.; Lee, M-S.; Chen, P-M.; Ku, M-C.	2018	Ultrasonography and clinical outcome comparison of extracorporeal shock wave therapy and corticosteroid injections for chronic plantar fasciitis: A randomized controlled trial
Caner, Ozgur Can; Gunes, Secilay; Gokmen, Derya; Ataman, Sebnem; Kutlay, Sehim	2022	The efficacy and safety of extracorporeal shock wave therapy on plantar fasciitis in patients with axial spondyloarthritis: a double-blind, randomized controlled trial
Salvioli, Stefano; Guidi, Maddalena; Marcotulli, Giulia	2017	The effectiveness of conservative, non-pharmacological treatment, of plantar heel pain: A systematic review with meta-analysis.
Ugurlar, Meric; Sonmez, Mesut Mehmet; Ugurlar, Ozge Yapici; Adiyeke, Levent; Yildirim, Hakki; Eren, Osman Tugrul	2018	Effectiveness of Four Different Treatment Modalities in the Treatment of Chronic Plantar Fasciitis During a 36-Month Follow-Up Period: A Randomized Controlled Trial
Peerbooms, Joost C.; van Laar, Wilbert; Faber, Frank; Schuller, Hans M.; van der Hoeven, Henk; Gosens, Taco	2010	Use of platelet rich plasma to treat plantar fasciitis: design of a multi centre randomized controlled trial
Manuel Pena-Martinez, Victor; Acosta-Olivo, Carlos; Tamez-Mata, Yadira; Simental-Mendia, Luis E.; Blazquez-Saldana, Jaime; Vilchez-Cavazos, Felix; Simental-Mendia, Mario	2022	Normal saline injection produces a therapeutic effect in patients with plantar fasciitis: A systematic review and meta-analysis of randomized controlled trials
Roca, Bernardino; Mendoza, Maria A.; Roca, Manuel	2016	Comparison of extracorporeal shock wave therapy with botulinum toxin type A in the treatment of plantar fasciitis
Ulusoy, Aslihan; Cerrahoglu, Lale; Orguc, Sebnem	2017	Magnetic Resonance Imaging and Clinical Outcomes of Laser Therapy, Ultrasound Therapy, and Extracorporeal Shock Wave Therapy for Treatment of Plantar Fasciitis: A Randomized Controlled Trial
Li, Tong-Tong; Liu, Zhong-Yuan; Xiong, Ling; Zhang, Zhi-Wen	2023	Clinical efficacy of botulinum toxin type A in the treatment of fasciitis pain: A systematic review and meta-analysis
Cotchett, Matthew P.; Landorf, Karl B.; Munteanu, Shannon E.	2010	Effectiveness of dry needling and injections of myofascial trigger points associated with plantar heel pain: a systematic review
Goff, James D.; Crawford, Robert	2011	Diagnosis and Treatment of Plantar Fasciitis
Khammas, Abdul Sattar Arif; Mahmud, Rozi; Abu Hassan, Hasyma; Ibrahim, Idris; Mohammed, Safwan Saeed	2023	An assessment of plantar fascia with ultrasound findings in patients with plantar fasciitis: a systematic review
Johannsen, Finn; Konradsen, Lars; Herzog, Robert; Krogsgaard, Michael Rindom	2020	Endoscopic fasciotomy for plantar fasciitis provides superior results when compared to a controlled non-operative treatment protocol: a randomized controlled trial
Katzap, Yigal; Haidukov, Michael; Berland, Olivier M.; Ben Itzhak, Ron; Kalichman, Leonid	2018	Additive Effect of Therapeutic Ultrasound in the Treatment of Plantar Fasciitis: A Randomized Controlled Trial
Morral, Antoni; Urrutia, Gerard; Gich, Ignasi; Ruiz, Reme; Bonfill, Xavier	2019	RADIAL EXTRACORPOREAL SHOCK WAVE DEVICE APPEARANCE DOES NOT INFLUENCE CLINICAL OUTCOMES: A RANDOMIZED CONTROLLED TRIAL
Pickin, Catherine Claire; Elmajee, Mohammed; Aljawadi, Ahmed; Fathalla, Ismail; Pillai, Anand	2022	Gastrocnemius Recession in Recalcitrant Plantar Fasciitis: A Systematic Review
Lee, Tze Gin; Ahmad, Tunku Sara	2007	Intralesional autologous blood injection compared to corticosteroid injection for treatment of chronic plantar fasciitis. A prospective, randomized, controlled trial
Llurda-Almuzara, Luis; Labata-Lezaun, Noe; Meca-Rivera, Toni; Navarro-Santana, Marcos J.; Cleland, Joshua A.; Fernandez-de-las-Penas, Cesar; Perez-Bellmunt, Albert	2021	Is Dry Needling Effective for the Management of Plantar Heel Pain or Plantar Fasciitis? An Updated Systematic Review and Meta-Analysis
MacRae, C. Sian; Roche, Andrew J.; Sinnett, Tim J.; O'Connell, Neil E.	2019	What is the evidence for efficacy, effectiveness and safety of surgical interventions for plantar fasciopathy? Protocol for a systematic review
Karimzadeh, Afshin; Raeissadat, Seyed Ahmad; Fam, Saleh Erfani; Sedighipour, Leyla; Babaei-Ghazani, Arash	2017	Autologous whole blood versus corticosteroid local injection in treatment of plantar fasciitis: A randomized, controlled multicenter clinical trial
Thor, Jessica; Mao, David Weijia; Chandrakumara, Darshana; Zheng, Qishi; Yoo, Tae Wook; Kon Kam King, Charles	2022	Radiofrequency microtenotomy for plantar fasciitis: A systematic review and meta-analysis.
Young, Mark A.; Cook, Jill L.; Webster, Kate E.	2006	The effect of topical wheatgrass cream on chronic plantar fasciitis: A randomized, double-blind, placebo-controlled trial
Costantino, C.; Vulpiani, M. C.; Romiti, D.; Vetrano, M.; Saraceni, V. M.	2014	Cryoultrasound therapy in the treatment of chronic plantar fasciitis with heel spurs. A randomized controlled clinical study
Salehi, Saman; Shadmehr, Azadeh; Olyaei, Gholamreza; Bashardoust, Siamak; Mir, Seyed Mohsen	2023	Effects of dry needling and stretching exercise versus stretching exercise only on pain intensity, function, and sonographic characteristics of plantar fascia in the subjects with plantar fasciitis: a parallel single-blinded randomized controlled trial
Shetty, Sunil H.; Dhond, Amit; Arora, Manit; Deore, Sandeep	2019	Platelet-Rich Plasma Has Better Long-Term Results Than Corticosteroids or Placebo for Chronic Plantar Fasciitis: Randomized Control Trial
Mischke, John J; Jayaseelan, Dhinu J; Sault, Josiah D; Emerson Kavchak, Alicia J	2017	The symptomatic and functional effects of manual physical therapy on plantar heel pain: a systematic review.
Akter, Sapia; Hossain, Mohammad Shahadat; Hossain, K. M. Amran; Uddin, Zakir; Hossain, Mohammad Anwar; Alom, Foisal; Kabir, Md. Feroz; Walton, Lori Maria; Raigangar, Veena	2024	Comparison of Structural Diagnosis and Management (SDM) approach and MyoFascial Release (MFR) for improving plantar heel pain, ankle range of motion and disability: A randomized clinical trial
Pollack, Yosefa; Shashua, Anat; Kalichman, Leonid	2018	Manual therapy for plantar heel pain.
Gerdesmeyer, Ludger; Frey, Carol; Vester, Johannes; Maier, Markus; Weil, Lowell, Jr.; Weil, Lowell, Sr.; Russlies, Martin; Stienstra, John; Scurran, Barry; Fedder, Keith; Diehl, Peter; Lohrer, Heinz; Henne, Mark; Gollwitzer, Hans	2008	Radial Extracorporeal Shock Wave Therapy Is Safe and Effective in the Treatment of Chronic Recalcitrant Plantar Fasciitis Results of a Confirmatory Randomized Placebo-Controlled Multicenter Study
Hyland, MR; Webber-Gaffney, A; Cohen, L; Lichtman, SW	2006	Randomized controlled trial of calcaneal taping, sham taping, and plantar fascia stretching for the short-term management of plantar heel pain
Wheeler, Patrick C.; Dudson, Chloe; Gregory, Kim M.; Singh, Harjinder; Boyd, Kevin T.	2022	Autologous Blood Injection With Dry-Needling vs Dry-Needling Alone Treatment for Chronic Plantar Fasciitis: A Randomized Controlled Trial
Sheridan, Larry; Lopez, Angel; Perez, Andres; John, Mathew M.; Willis, F. Buck; Shanmugam, Ramalingam	2010	Plantar Fasciopathy Treated with Dynamic Splinting A Randomized Controlled Trial
Mao, David Weijia; Chandrakumara, Darshana; Zheng, Qishi; Kam, Carmen; Kon Kam King, Charles	2019	Endoscopic plantar fasciotomy for plantar fasciitis: A systematic review and network meta-analysis of the English literature.
Chew, Kelvin Tai Loon; Leong, Darren; Lin, Cindy Y.; Lim, Kay Kiat; Tan, Benedict	2013	Comparison of Autologous Conditioned Plasma Injection, Extracorporeal Shockwave Therapy, and Conventional Treatment for Plantar Fasciitis: A Randomized Trial
Kudo, P; Dainty, K; Clarfield, M; Coughlin, L; Lavoie, P; Lebrun, C	2006	Randomized, placebo-controlled, double-blind clinical trial evaluating the treatment of plantar fasciitis with an extracorporeal shockwave therapy (ESWT) device: A North American confirmatory study
Asheghan, Mahsa; Hashemi, Seyed Ebrahim; Hollisaz, Mohammad Taghi; Roumizade, Peiman; Hosseini, Seyed Morteza; Ghanjal, Ali	2021	Dextrose prolotherapy versus radial extracorporeal shock wave therapy in the treatment of chronic plantar fasciitis: A randomized, controlled clinical trial
Winemiller, MH; Billow, RG; Laskowski, ER; Harmsen, WS	2003	Effect of magnetic vs sham-magnetic insoles on plantar heel pain - A randomized controlled trial
Gusenoff, Beth R.; Minteer, Danielle; Gusenoff, Jeffrey A.	2022	Perforating Fat Injections for Chronic Plantar Fasciitis: A Randomized, Crossover Clinical Trial
Burton, Ian; Cooper, Kay; Alexander, Lyndsay; Swinton, Paul Alan	2021	Effectiveness of combined shockwave therapy and plantar fascia stretching interventions in treating plantar heel pain: a systematic review and meta-analysis protocol
Bildik, Celaleddin; Kaya, Ozcan	2022	Platelet-Rich Plasma vs Autologous Blood Injection to Treat Plantar Fasciitis: A Prospective Randomized, Double-Blinded, Controlled Trial
Lareau, Craig R.; Sawyer, Gregory A.; Wang, Joanne H.; DiGiovanni, Christopher W.	2014	Plantar and Medial Heel Pain: Diagnosis and Management
Jain, Sumit Kumar; Suprashant, Kumar; Kumar, Sanjeev; Yadav, Arun; Kearns, Stephen R.	2018	Comparison of Plantar Fasciitis Injected With Platelet-Rich Plasma vs Corticosteroids
Williams, SK; Brage, M	2004	Heel pain - plantar fasciitis and Achilles enthesopathy
Moosaei Saein, Afsaneh; Safavi-Farokhi, Ziaeddin; Aminianfar, Atefeh; Mortezanejad, Marzieh	2022	The Effect of Dry Needling on Pain, Range of Motion of Ankle Joint, and Ultrasonographic Changes of Plantar Fascia in Patients With Plantar Fasciitis.
AlKhadhrawi, Nazar; Alshami, Ali	2019	Effects of myofascial trigger point dry cupping on pain and function in patients with plantar heel pain: A randomized controlled trial
Siriphorn, Akkradate; Eksakulkla, Sukanya	2020	Calf stretching and plantar fascia-specific stretching for plantar fasciitis: A systematic review and meta-analysis
DiGiovanni, Benedict F.; Nawoczenski, Deborah A.; Malay, Daniel P.; Graci, Petra A.; Williams, Taryn T.; Wilding, Gregory E.; Baumhauer, Fudith E.	2006	Plantar fascia-specific stretching exercise improves outcomes in patients with chronic plantar fasciitis - A prospective clinical trial with two-year follow-up
Schneider, Harry P.; Baca, John M.; Carpenter, Brian B.; Dayton, Paul D.; Fleischer, Adam E.; Sachs, Brett D.	2018	American College of Foot and Ankle Surgeons Clinical Consensus Statement: Diagnosis and Treatment of Adult Acquired Infracalcaneal Heel Pain
Ryan, Michael; Hartwell, Jamie; Fraser, Scott; Newsham-West, Richard; Taunton, Jack	2014	Comparison of a Physiotherapy Program Versus Dexamethasone Injections for Plantar Fasciopathy in Prolonged Standing Workers: A Randomized Clinical Trial
Ferreira, Gabriel Ferraz; Sevilla, Davy; Oliveira, Carolinne Nascimento; Nogueira Junior, Luiz Carlos; Arliani, Gustavo Goncalves; Oliveira, Victor Otavio; Pereira Filho, Miguel Viana	2021	Comparison of the effect of hyaluronic acid injection versus extracorporeal shockwave therapy on chronic plantar fasciitis: Protocol for a randomized controlled trial
[Anonymous]	2008	Extracorporeal shock-wave therapy (ESWT) with a new-generation pneumatic device in the treatment of heel pain - A double blind randomised controlled trial
Schmitz, Christoph; Csaszar, Nikolaus B. M.; Rompe, Jan-Dirk; Chaves, Humberto; Furia, John P.	2013	Treatment of chronic plantar fasciopathy with extracorporeal shock waves (review)
Tsikopoulos, Konstantinos; Tsikopoulos, Alexios; Natsis, Konstantinos	2016	Autologous whole blood or corticosteroid injections for the treatment of epicondylopathy and plantar fasciopathy? A systematic review and meta-analysis of randomized controlled trials
Fleischer, Adam E.; Albright, Rachel H.; Crews, Ryan T.; Kelil, Tatiana; Wrobel, James S.	2015	Prognostic Value of Diagnostic Sonography in Patients With Plantar Fasciitis
van de Water, Alexander T. M.; Speksnijder, Caroline M.	2010	Efficacy of Taping for the Treatment of Plantar Fasciosis A Systematic Review of Controlled Trials
Powell, M; Post, WR; Keener, J; Wearden, S	1998	Effective treatment of chronic plantar fasciitis with dorsiflexion night splints: A crossover prospective randomized outcome study
Koc, Thomas A.; Bise, Christopher G.; Neville, Christopher; Carreira, Dominic; Martin, Robroy L.; McDonough, Christine M.	2023	Heel Pain - Plantar Fasciitis: Revision 2023
Shashua, Anat; Flechter, Shlomo; Avidan, Liat; Ofir, Dani; Melayev, Alex; Kalichman, Leonid	2015	The Effect of Additional Ankle and Midfoot Mobilizations on Plantar Fasciitis: A Randomized Controlled Trial
Yucel, Ufuk; Kucuksen, Sami; Cingoz, Havva T.; Anliacik, Emel; Ozbek, Orhan; Salli, Ali; Ugurlu, Hatice	2013	Full-length silicone insoles versus ultrasound-guided corticosteroid injection in the management of plantar fasciitis: A randomized clinical trial
Yin, Mengchen; Chen, Ni; Huang, Quan; Marla, Anastasia Sulindro; Ma, Junming; Ye, Jie; Mo, Wen	2017	New and Accurate Predictive Model for the Efficacy of Extracorporeal Shock Wave Therapy in Managing Patients With Chronic Plantar Fasciitis
Lai, Wei-Fu; Yoon, Chang Ho; Chiang, Meng Ting; Hong, Ying-Han; Chen, Hui-Chuan; Song, Wenyu; Chin, Yen Po (Harvey)	2021	The effectiveness of dextrose prolotherapy in plantar fasciitis A systemic review and meta-analysis
Atkins, D; Crawford, F; Edwards, J; Lambert, M	1999	A systematic review of treatments for the painful heel
Kaiser, Philip B.; Keyser, Cornelia; Crawford, Alexander M.; Bluman, Eric M.; Smith, Jeremy T.; Chiodo, Christopher P.	2022	A Prospective Randomized Controlled Trial Comparing Physical Therapy With Independent Home Stretching for Plantar Fasciitis
Mohammed, Wafi; Farah, Salma; Nassiri, Mujtaba; McKenna, Johnny	2020	Therapeutic efficacy of platelet-rich plasma injection compared to corticosteroid injection in plantar fasciitis: A systematic review and meta-analysis
Hawke, Fiona; Burns, Joshua	2012	Brief Report: Custom Foot Orthoses for Foot Pain: What Does the Evidence Say?
Al-Boloushi, Zaid; Maria Gomez-Trullen, Eva; Bellosta-Lopez, Pablo; Pilar Lopez-Royo, Maria; Fernandez, Daniel; Herrero, Pablo	2019	Comparing two dry needling interventions for plantar heel pain: a protocol for a randomized controlled trial
Kumnerddee, Wipoo; Pattapong, Nitsara	2012	Efficacy of Electro-Acupuncture in Chronic Plantar Fasciitis: A Randomized Controlled Trial
Rastegar, Shirvan; Mahdavi, Sadegh Baradaran; Hoseinzadeh, Babak; Badiei, Sajad	2018	Comparison of dry needling and steroid injection in the treatment of plantar fasciitis: a single-blind randomized clinical trial
Moller, Stefan; Riel, Henrik; Wester, Jens; Simony, Ane; Viberg, Bjarke; Jensen, Carsten	2022	Surgical or non-surgical treatment of plantar fasciopathy (SOFT): study protocol for a randomized controlled trial
Assad, Salman; Ahmad, Awaiz; Kiani, Immad; Ghani, Usman; Wadhera, Vikram; Tom, Todd N	2016	Novel and Conservative Approaches Towards Effective Management of Plantar Fasciitis.
Rompe, JD; Meurer, A; Nafe, B; Hofmann, A; Gerdesmeyer, L	2005	Repetitive low-energy shock wave application without local anesthesia is more efficient than repetitive low-energy shock wave application with local anesthesia in the treatment of chronic plantar fasciitis
Konjen, Nipaporn; Napnark, Tapakorn; Janchai, Siriporn	2015	A comparison of the effectiveness of radial extracorporeal shock wave therapy and ultrasound therapy in the treatment of chronic plantar fasciitis: a randomized controlled trial.
Heide, Marte; Mork, Marianne; Roe, Cecilie; Brox, Jens Ivar; Hoksrud, Aasne Fenne	2020	The effectiveness of radial extracorporeal shock wave therapy (rESWT), sham-rESWT, standardised exercise programme or usual care for patients with plantar fasciopathy: study protocol for a double-blind, randomised, sham-controlled trial
Kamonseki, Danilo H.; Goncalves, Geiseane A.; Yi, Liu C.; Lombardi Junior, Imperio	2016	Effect of stretching with and without muscle strengthening exercises for the foot and hip in patients with plantar fasciitis: A randomized controlled single-blind clinical trial
Arshad, Zaki; Aslam, Aiman; Razzaq, Mohammad A.; Bhatia, Maneesh	2022	Gastrocnemius Release in the Management of Chronic Plantar Fasciitis: A Systematic Review
Sun, Kai; Zhou, Haiyu; Jiang, Wenxue	2020	Extracorporeal shock wave therapy versus other therapeutic methods for chronic plantar fasciitis
Sneed, Dustin; Wong, Carmen	2023	Platelet-rich plasma injections as a treatment for Achilles tendinopathy and plantar fasciitis in athletes
Lou, Jing; Wang, Shuai; Liu, Shuitao; Xing, Gengyan	2017	Effectiveness of Extracorporeal Shock Wave Therapy Without Local Anesthesia in Patients With Recalcitrant Plantar Fasciitis: A Meta-Analysis of Randomized Controlled Trials
Hofling, Imke; Joukainen, Antti; Venesmaa, Petri; Kroger, Heikki	2008	Preliminary experience of a single session of low-energy extracorporeal shock wave treatment for chronic plantar fasciitis
dos Santos, Solange Almeida; Sampaio, Luciana Malosa; Caires, Jheniphe Rocha; Cardoso Fernandes, Guilherme Henrique; Marsico, Aline; Serra, Andrey Jorge; Leal-Junior, Ernesto Cesar; Camillo de Carvalho, Paulo de Tarso	2019	Parameters and Effects of Photobiomodulation in Plantar Fasciitis: A Meta-Analysis and Systematic Review
Labek, G; Auersperg, V; Ziernhöld, M; Poulios, N; Böhler, N	2005	Influence of local anesthesia and energy level on the clinical outcome of extracorporeal shock wave-treatment of chronic plantar fasciitis -: A prospective randomized clinical trial
Lewis, Rebecca D; Wright, Paul; McCarthy, Laine H	2015	Orthotics Compared to Conventional Therapy and Other Non-Surgical Treatments for Plantar Fasciitis.
Monto, Raymond Rocco	2014	Platelet-Rich Plasma Efficacy Versus Corticosteroid Injection Treatment for Chronic Severe Plantar Fasciitis
Kiritsi, Olga; Tsitas, Konstantinos; Malliaropoulos, Nikolaos; Mikroulis, Grogorios	2010	Ultrasonographic evaluation of plantar fasciitis after low-level laser therapy: results of a double-blind, randomized, placebo-controlled trial
Xiong, Yuan; Wu, Qipeng; Mi, Bobin; Zhou, Wu; Liu, Yi; Liu, Jing; Xue, Hang; Hu, Liangcong; Panayi, Adriana C.; Liu, Guohui	2019	Comparison of efficacy of shock-wave therapy versus corticosteroids in plantar fasciitis: a meta-analysis of randomized controlled trials
Lourenco, Bianca Martins; Campos, Mariana Gabrich Moraes; Maia, Laisa; Castro, Brenda; Trede, Renato Guilherme; Oliveira, Vinicius Cunha	2023	Efficacy of pharmacological and non-pharmacological therapies on pain intensity and disability for plantar fasciitis: a systematic review and meta-analysis
Kesikburun, Serdar; San, Ayca Uran; Kesikburun, Bilge; Aras, Berke; Yasar, Evren; Tan, Arif Kenan	2022	Comparison of Ultrasound-Guided Prolotherapy Versus Extracorporeal Shock Wave Therapy in the Treatment of Chronic Plantar Fasciitis: A Randomized Clinical Trial
Haake, M; Buch, M; Schoellner, C; Goebel, F; Vogel, M; Mueller, I; Hausdorf, J; Zamzow, K; Schade-Brittinger, C; Mueller, HH	2003	Extracorporeal shock wave therapy for plantar fasciitis: randomised controlled multicentre trial
Tabrizi, Ali; Dindarian, Sina; Mohammadi, Sedra	2020	The Effect of Corticosteroid Local Injection Versus Platelet-Rich Plasma for the Treatment of Plantar Fasciitis in Obese Patients: A Single-Blind, Randomized Clinical Trial
Wang, Weiming; Liu, Yan; Jiao, Ruimin; Liu, Sixing; Zhao, Jie; Liu, Zhishun	2021	Comparison of electroacupuncture and manual acupuncture for patients with plantar heel pain syndrome: a randomized controlled trial
Ge, Rongrong; Chen, Shuying; Jiang, Jiawang; Wang, Bangmin; Zeng, You; Cao, Qianan; Wu, Jun; Liu, Yunfeng	2021	Platelet rich plasma versus glucocorticoid for plantar fasciitis A protocol for systematic review and meta-analysis of randomized controlled trials
Ajimsha, M S; Binsu, D; Chithra, S	2014	Effectiveness of myofascial release in the management of plantar heel pain: a randomized controlled trial.
Nazim B Tengku Yusof, Tengku; Seow, Dexter; Vig, Khushdeep S	2022	Extracorporeal Shockwave Therapy for Foot and Ankle Disorders: A Systematic Review and Meta-Analysis.
Bonanno, Daniel R.; Murley, George S.; Munteanu, Shannon E.; Landorf, Karl B.; Menz, Hylton B.	2018	Effectiveness of foot orthoses for the prevention of lower limb overuse injuries in naval recruits: a randomised controlled trial
Catal, Bilgehan; Bilge, Ali; Ulusoy, Ragip Gokhan	2020	Endoscopic Plantar Fascia Release versus Cryosurgery for the Treatment of Chronic Plantar Fasciitis: A Prospective Randomized Study.
Peerbooms, Joost C.; Lodder, Paul; den Oudsten, Brenda L.; Doorgeest, Kamiel; Schuller, Hans M.; Gosens, Taco	2019	Positive Effect of Platelet-Rich Plasma on Pain in Plantar Fasciitis: A Double-Blind Multicenter Randomized Controlled Trial
Baldassin, Valeria; Gomes, Cicero R.; Beraldo, Paulo S.	2009	Effectiveness of Prefabricated and Customized Foot Orthoses Made From Low-Cost Foam for Noncomplicated Plantar Fasciitis: A Randomized Controlled Trial
Malahias, Michael-Alexander; Mavrogenis, Andreas F; Nikolaou, Vasilios S; Megaloikonomos, Panayiotis D; Kazas, Stamatios T; Chronopoulos, Efstathios; Babis, George C	2019	Similar effect of ultrasound-guided platelet-rich plasma versus platelet-poor plasma injections for chronic plantar fasciitis.
Gamba, Carlo; Serrano-Chinchilla, Paula; Ares-Vidal, Jesus; Solano-Lopez, Alberto; Gonzalez-Lucena, Gemma; Gines-Cespedosa, Alberto	2020	Proximal Medial Gastrocnemius Release Versus Open Plantar Fasciotomy for the Surgical Treatment in Recalcitrant Plantar Fasciitis
Uden, Hayley; Boesch, Eva; Kumar, Saravana	2011	Plantar fasciitis - to jab or to support? A systematic review of the current best evidence.
Fernandez, Daniel; Al-Boloushi, Zaid; Bellosta-Lopez, Pablo; Herrero, Pablo; Gomez, Manuel; Calvo, Sandra	2021	Cost-Effectiveness of Two Dry Needling Interventions for Plantar Heel Pain: A Secondary Analysis of an RCT
Brook, Joel; Dauphinee, Damien M.; Korpinen, Jaryl; Rawe, Ian M.	2012	Pulsed Radiofrequency Electromagnetic Field Therapy: A Potential Novel Treatment of Plantar Fasciitis
Seligman, Deborah A. R.; Dawson, Deirdre; Streiner, David L.; Seligman, David J.; Davis, Aileen	2021	Treating Heel Pain in Adults: A Randomized Controlled Trial of Hard vs Modified Soft Custom Orthotics and Heel Pads
Böddeker, IR; Schäfer, H; Haake, M	2001	Extracorporeal shockwave therapy (ESWT) in the treatment of plantar fasciitis -: A biometrical review
Moretti, Biagio; Garofalo, Raffaele; Patella, Vittorio; Sisti, Gian Lorenzo; Corrado, Margherita; Mouhsine, Elyazid	2006	Extracorporeal shock wave therapy in runners with a symptomatic heel spur
Gollwitzer, Hans; Saxena, Amol; DiDomenico, Lawrence A.; Galli, Louis; Bouche, Richard T.; Caminear, David S.; Fullem, Brian; Vester, Johannes C.; Horn, Carsten; Banke, Ingo J.; Burgkart, Rainer; Gerdesmeyer, Ludger	2015	Clinically Relevant Effectiveness of Focused Extracorporeal Shock Wave Therapy in the Treatment of Chronic Plantar Fasciitis A Randomized, Controlled Multicenter Study
Shetty, Vijay D.; Dhillon, Mandeep; Hegde, Chintan; Jagtap, Prajyot; Shetty, Suvin	2014	A study to compare the efficacy of corticosteroid therapy with platelet-rich plasma therapy in recalcitrant plantar fasciitis: A preliminary report
Wang, Weiming; Liu, Sixing; Liu, Yan; Zang, Zhiwei; Zhang, Weina; Li, Liang; Liu, Zhishun	2020	Efficacy of acupuncture versus sham acupuncture or waitlist control for patients with chronic plantar fasciitis: study protocol for a two-centre randomised controlled trial
Lee, Dong-Oh; Yoo, Jeong-Hyun; Cho, Hyung-In; Cho, Soonghwan; Cho, Hyung Rae	2020	Comparing effectiveness of polydeoxyribonucleotide injection and corticosteroid injection in plantar fasciitis treatment: A prospective randomized clinical study
Whittaker, Glen A.; Munteanu, Shannon E.; Menz, Hylton B.; Gerrard, James M.; Elzarka, Ayman; Landorf, Karl B.	2019	Effectiveness of Foot Orthoses Versus Corticosteroid Injection for Plantar Heel Pain: The SOOTHE Randomized Clinical Trial
Cotchett, Matthew P.; Munteanu, Shannon E.; Landorf, Karl B.	2014	Effectiveness of Trigger Point Dry Needling for Plantar Heel Pain: A Randomized Controlled Trial
Burton, Ian	2022	Combined extracorporeal shockwave therapy and exercise for the treatment of tendinopathy: A narrative review
Naruseviciute, Dovile; Kubilius, Raimondas	2020	The effect of high-intensity versus low-level laser therapy in the management of plantar fasciitis: randomized participant blind controlled trial
Mosca, Massimiliano; Fuiano, Mario; Massimi, Simone; Censoni, Davide; Catanese, Giuseppe; Grassi, Alberto; Caravelli, Silvio; Zaffagnini, Stefano	2022	Ruptures of the Plantar Fascia: A Systematic Review of the Literature
Babaei-Ghazani, Arash; Karimi, Neda; Forogh, Bijan; Madani, Seyed Pezhman; Ebadi, Safoora; Fadavi, Hamid Reza; Sobhani-Eraghi, Amir; Razavi, Seyede Zahra Emami; Raeissadat, Seyed Ahmad; Eftekharsadat, Bina	2019	Comparison of Ultrasound-Guided Local Ozone (O2-O3) Injection vs Corticosteroid Injection in the Treatment of Chronic Plantar Fasciitis: A Randomized Clinical Trial
Ling, Yan; Wang, Shu	2018	Effects of platelet-rich plasma in the treatment of plantar fasciitis A meta-analysis of randomized controlled trials
Li, Xian; Zhang, Li; Gu, Shuming; Sun, Jianfeng; Qin, Zongshi; Yue, Jiaji; Zhong, Yu; Ding, Ning; Gao, Rui	2018	Comparative effectiveness of extracorporeal shock wave, ultrasound, low-level laser therapy, noninvasive interactive neurostimulation, and pulsed radiofrequency treatment for treating plantar fasciitis A systematic review and network meta-analysis
Ye, Le; Mei, Qiyong; Li, Mingli; Gu, Minghong; Ai, Zisheng; Tang, Kun; Shi, Dongping; Wu, Xiaotong; Wang, Xiangrui; Zheng, Yongjun	2015	A Comparative Efficacy Evaluation of Ultrasound-Guided Pulsed Radiofrequency Treatment in the Gastrocnemius in Managing Plantar Heel Pain: A Randomized and Controlled Trial
Eslamian, Fariba; Shakouri, Seyed Kazem; Jahanjoo, Fatemeh; Hajialiloo, Mehrzad; Notghi, Faraz	2016	Extra Corporeal Shock Wave Therapy Versus Local Corticosteroid Injection in the Treatment of Chronic Plantar Fasciitis, a Single Blinded Randomized Clinical Trial
Uygur, Esat; Aktas, Birol; Eceviz, Engin; Yilmazoglu, Emime Gul; Poyanli, Oguz	2019	Preliminary Report on the Role of Dry Needling Versus Corticosteroid Injection, an Effective Treatment Method for Plantar Fasciitis: A Randomized Controlled Trial
Luke, BSD	2002	Plantar fasciitis: a new experimental approach to treatment
Rasenberg, N.; Fuit, L.; Poppe, E.; Kruijsen-Terpstra, A. J. A.; Gorter, K. J.; Rathleff, M. S.; van Veldhoven, P. L. J.; Bindels, P. J.; Bierma-Zeinstra, S. M.; van Middelkoop, M.	2016	The STAP-study: The (cost) effectiveness of custom made orthotic insoles in the treatment for plantar fasciopathy in general practice and sports medicine: design of a randomized controlled trial
Zhang, Tony; Adatia, Aleem; Zarin, Wasifa; Moitri, Misha; Vijenthira, Abi; Chu, Rong; Thabane, Lehana; Kean, Walter	2011	The efficacy of botulinum toxin type A in managing chronic musculoskeletal pain: a systematic review and meta analysis.
Raissi, Gholamreza; Arbabi, Amin; Rafiei, Maryam; Forogh, Bijan; Babaei-Ghazani, Arash; Soltani, Shayesteh Khalifeh; Ahadi, Tannaz	2023	Ultrasound-Guided Injection of Dextrose Versus Corticosteroid in Chronic Plantar Fasciitis Management: A Randomized, Double-Blind Clinical Trial
Thammajaree, Chutiporn; Theapthong, Montartip; Palee, Phongsathon; Pakpakorn, Phrattaya; Sitti, Tippawan; Sakulsriprasert, Prasert; Bunprajun, Tipwadee; Thong-On, Suthasinee	2023	Effects of radial extracorporeal shockwave therapy versus high intensity laser therapy in individuals with plantar fasciitis: A randomised clinical trial
Wang, Ching-Jen	2012	Extracorporeal shockwave therapy in musculoskeletal disorders
Osman, Ayman M.; El-Hammady, Dina H.; Kotb, Mohamed M.	2016	Pulsed Compared to Thermal Radiofrequency to the Medial Calcaneal Nerve for Management of Chronic Refractory Plantar Fasciitis: A Prospective Comparative Study
Aqil, Adeel; Siddiqui, Muhammad R. S.; Solan, Matthew; Redfern, David J.; Gulati, Vivek; Cobb, Justin P.	2013	Extracorporeal Shock Wave Therapy Is Effective In Treating Chronic Plantar Fasciitis: A Meta-analysis of RCTs
Bishop, Chris; Thewlis, Dominic; Hillier, Susan	2018	Custom foot orthoses improve first-step pain in individuals with unilateral plantar fasciopathy: a pragmatic randomised controlled trial
Zelen, Charles M.; Poka, Attila; Andrews, James	2013	Prospective, Randomized, Blinded, Comparative Study of Injectable Micronized Dehydrated Amniotic/Chorionic Membrane Allograft for Plantar Fasciitis-A Feasibility Study
Yin, Meng-Chen; Ye, Jie; Yao, Min; Cui, Xue-Jun; Xia, Ye; Shen, Qi-Xing; Tong, Zheng-Yi; Wu, Xue-Qun; Ma, Jun-Ming; Mo, Wen	2014	Is Extracorporeal Shock Wave Therapy Clinical Efficacy for Relief of Chronic, Recalcitrant Plantar Fasciitis? A Systematic Review and Meta-Analysis of Randomized Placebo or Active-Treatment Controlled Trials
Molund, Marius; Husebye, Elisabeth Ellingsen; Hellesnes, Jan; Nilsen, Fredrik; Hvaal, Kjetil	2018	Proximal Medial Gastrocnemius Recession and Stretching Versus Stretching as Treatment of Chronic Plantar Heel Pain
Woitzik, Erin; Jacobs, Craig; Wong, Jessica J.; Cote, Pierre; Shearer, Heather M.; Randhawa, Kristi; Sutton, Deborah; Southerst, Danielle; Varatharajan, Sharanya; Brison, Robert J.; Yu, Hainan; van der Velde, Gabrielle; Stern, Paula J.; Taylor-Vaisey, Anne; Stupar, Maja; Mior, Silvano; Carroll, Linda J.	2015	The effectiveness of exercise on recovery and clinical outcomes of soft tissue injuries of the leg, ankle, and foot: A systematic review by the Ontario Protocol for Traffic Injury Management (OPTIMa) Collaboration
Kane, D; Greaney, T; Shanahan, M; Duffy, G; Bresnihan, B; Gibney, R; FitzGerald, O	2001	The role of ultrasonography in the diagnosis and management of idiopathic plantar fasciitis
Karpuz, Savas; Akkurt, Halil Ekrem	2023	Comparison of the short-term efficacy of peloid and paraffin treatments on pain and quality of life in the treatment of plantar fasciitis: a randomized controlled study
Johannsen, Finn; Magnusson, Stig Peter	2022	The relationship between ultrasonography with or without contrast and the clinical outcome in plantar fasciitis
Fouda, K. Z.; Ali, Z. A.; Elshorbagy, R. T.; Eladl, H. M.	2023	Effect of radial shock wave and ultrasound therapy combined with traditional physical therapy exercises on foot function and dorsiflexion range in plantar fasciitis: a prospective randomized clinical trial
Malay, D Scot; Pressman, Martin M; Assili, Amir; Kline, Jason T; York, Shane; Buren, Ben; Heyman, Eugene R; Borowsky, Pam; LeMay, Carley	2006	Extracorporeal shockwave therapy versus placebo for the treatment of chronic proximal plantar fasciitis: results of a randomized, placebo-controlled, double-blinded, multicenter intervention trial.
Catal, Bilgehan; Keskinbora, Mert; Uysal, Mehmet Ali; Sahin, Mustafa; Gulabi, Deniz; Demiralp, Bahtiyar	2017	Endoscopic Plantar Fasciotomy; Deep Fascial Versus Superficial Fascial Approach: A Prospective Randomized Study
Hanselman, Andrew E.; Tidwell, John E.; Santrock, Robert D.	2015	Cryopreserved Human Amniotic Membrane Injection for Plantar Fasciitis: A Randomized, Controlled, Double-Blind Pilot Study
Stratton, Michael; McPoil, Thomas G.; Cornwall, Mark W.; Patrick, Kyle	2009	Use of Low-Frequency Electrical Stimulation for the Treatment of Plantar Fasciitis
Kashif, Muhammad; Albalwi, Abdulaziz; Alharbi, Ahmed; Iram, Humaira; Manzoor, Nosheen	2021	Comparison of subtalar mobilisation with conventional physiotherapy treatment for the management of plantar fasciitis.
Fraser, John J; Corbett, Revay; Donner, Chris; Hertel, Jay	2018	Does manual therapy improve pain and function in patients with plantar fasciitis? A systematic review.
Khammas, Abdul Sattar Arif; Mahmud, Rozi; Hassan, Hasyma Abu; Ibrahim, Idris; Mohammed, Safwan Saeed	2024	Sonographic and clinical effects of manual physical therapy for plantar fasciitis: randomized prospective controlled trial
Kiran, Noreen; Awan, Waqar Ahmed; Sahar, Wajeeha; Hameed, Naeem; Sarfraz, Nazia; Niaz, Ayesha	2023	Effectiveness of the Graston Technique on Pain and General Foot Health in Patients with Chronic Plantar Fasciitis: A Randomized Clinical Trial
Saggin, R.; Di Stefano, A.; Saggini, A.; Bellomo, R. G.	2015	CLINICAL APPLICATION OF SHOCK WAVE THERAPY IN MUSCULOSKELETAL DISORDERS: PART II RELATED TO MYOFASCIAL AND NERVE APPARATUS
Tseng, Wen-Che; Uy, Jhanna; Chiu, Yi-Hsiang; Chen, Wen-Shiang; Vora, Ariana	2021	The Comparative Effectiveness of Autologous Blood-derived Products Versus Steroid Injections in Plantar Fasciitis: A Systematic Review and Meta-analysis of Randomized Controlled Trials
Yin, Mengchen; Ma, Junming; Xu, Jinhai; Li, Lin; Chen, Guanghui; Sun, Zhengwang; Liu, Yujie; He, Shaohui; Ye, Jie; Mo, Wen	2019	Use of artificial neural networks to identify the predictive factors of extracorporeal shock wave therapy treating patients with chronic plantar fasciitis
Renan-Ordine, Romulo; Alburquerque-Sendin, Francisco; Rodrigues de Souza, Daiana Priscila; Cleland, Joshua A.; Fernandez-de-las-Penas, Cesar	2011	Effectiveness of Myofascial Trigger Point Manual Therapy Combined With a Self-Stretching Protocol for the Management of Plantar Heel Pain: A Randomized Controlled Trial
Gogna, Paritosh; Gaba, Sahil; Mukhopadhyay, Reetadyuti; Gupta, Rakesh; Rohilla, Rajesh; Yadav, Lakhpat	2016	Plantar fasciitis: A randomized comparative study of platelet rich plasma and low dose radiation in sportspersons.
Jabbari, Bahman; Machado, Duarte	2011	Treatment of Refractory Pain with Botulinum Toxins-An Evidence-Based Review
Storheim, Kjersti; Gjersing, Linn; Bolstad, Kristin; Risberg, May Arna	2010	[Extracorporeal shock wave therapy (ESWT) and radial extracorporeal shock wave therapy (rESWT) in chronic musculoskeletal pain].
Buchbinder, R; Ptasznik, R; Gordon, J; Buchanan, J; Prabaharan, V; Forbes, A	2002	Ultrasound-guided extracorporeal shock wave therapy for plantar fasciitis - A randomized controlled trial
Grecco, Marcus Vinicius; Brech, Guilherme Carlos; D'Andrea Greve, Julia Maria	2013	One-year treatment follow-up of plantar fasciitis: radial shockwaves vs. conventional physiotherapy
Yu, Hainan; Randhawa, Kristi; Cote, Pierre	2016	The Effectiveness of Physical Agents for Lower-Limb Soft Tissue Injuries: A Systematic Review
Mansiz-Kaplan, Basak; Nacir, Baris; Pervane-Vural, Secil; Duyur-Cakit, Burcu; Genc, Hakan	2020	Effect of Dextrose Prolotherapy on Pain Intensity, Disability, and Plantar Fascia Thickness in Unilateral Plantar Fasciitis A Randomized, Controlled, Double-Blind Study
Donley, Brian G.; Moore, Tim; Sferra, James; Gozdanovic, Jon; Smith, Richard	2007	The efficacy of oral nonsteroidal anti-inflammatory medication (NSAID) in the treatment of plantar fasciitis: A randomized, prospective, placebo-controlled study
Johnson-Lynn, Sarah; Cooney, Alan; Ferguson, Diarmaid; Bunn, Deborah; Gray, William; Coorsh, Jonathan; Kakwani, Rajesh; Townshend, David	2019	A Feasibility Study Comparing Platelet-Rich Plasma Injection With Saline for the Treatment of Plantar Fasciitis Using a Prospective, Randomized Trial Design
Wang, Wei; Jiang, Weifeng; Tang, Chuanxi; Zhang, Xiao; Xiang, Jie	2019	Clinical efficacy of low-level laser therapy in plantar fasciitis A systematic review and meta-analysis
McMillan, Andrew M.; Landorf, Karl B.; Gilheany, Mark F.; Bird, Adam R.; Morrow, Adam D.; Menz, Hylton B.	2012	Ultrasound guided corticosteroid injection for plantar fasciitis: randomised controlled trial
Schuitema, Dorianne; Greve, Christian; Postema, Klaas; Dekker, Rienk; Hijmans, Juha M.	2020	Effectiveness of Mechanical Treatment for Plantar Fasciitis: A Systematic Review
Godoy, Ivan R. B.; Donahue, Dean M.; Torriani, Martin	2016	Botulinum Toxin Injections in Musculoskeletal Disorders
Krischek, O; Rompe, JD; Herbsthofer, B; Nafe, B	1998	Symptomatic low-energetic shock-wave therapy in plantar fasciitis with heel spur
Thiagarajah, Anandan Gerard	2017	How effective is acupuncture for reducing pain due to plantar fasciitis?
Wang, CJ; Wang, FS; Yang, KD; Weng, LH; Ko, JY	2006	Long-term results of extracorporeal shockwave treatment for plantar fasciitis
Cleland, Joshua A.; Abbott, J. Haxby; Kidd, Martin O.; Stockwell, Steve; Cheney, Sheryl; Gerrard, David F.; Flynn, Timothy W.	2009	Manual Physical Therapy and Exercise Versus Electrophysical Agents and Exercise in the Management of Plantar Heel Pain: A Multicenter Randomized Clinical Trial
Franceschi, F.; Papalia, R.; Franceschetti, E.; Paciotti, M.; Maffulli, N.; Denaro, V.	2014	Platelet-rich plasma injections for chronic plantar fasciopathy: a systematic review
Chen, Chien-Min; Lee, Meng; Lin, Chia-Hung; Chang, Chia-Hao; Lin, Chu-Hsu	2018	Comparative efficacy of corticosteroid injection and non-invasive treatments for plantar fasciitis: a systematic review and meta-analysis
Xu, Rui; Wang, Zhonghan; Ma, Tingjian; Ren, Zhenxiao; Tin, Hui	2019	Effect of 3D Printing Individualized Ankle-Foot Orthosis on Plantar Biomechanics and Pain in Patients with Plantar Fasciitis: A Randomized Controlled Trial
Okur, Sibel Caglar; Aydin, Abdulkadir	2019	Comparison of extracorporeal shock wave therapy with custom foot orthotics in plantar fasciitis treatment: A prospective randomized one-year follow-up study
Diaz Lopez, Ana Maria; Guzman Carrasco, Patricia	2014	Effectiveness of Different Physical Therapy in Conservative Treatment of Plantar Fasciitis. Systematic Review
Fei, Xing; Lang, Li; Hu, Lingjiao; Wei, Chen; Zhou, Xiang	2021	Platelet-rich plasma has better mid-term clinical results than traditional steroid injection for plantar fasciitis: A systematic review and meta-analysis
Alvarez-Nemegyei, J; Canoso, JJ	2004	Evidence-based soft tissue rheumatology. V - Plantar talalgia
Henning, Peter R; Grear, Benjamin J	2018	Platelet-rich plasma in the foot and ankle.
Oliveira, Hilda Alcantara Veiga; Jones, Anamaria; Moreira, Emilia; Jennings, Fabio; Natour, Jamil	2015	Effectiveness of Total Contact Insoles in Patients with Plantar Fasciitis
Sharma, Rachit; Chaudhary, Narendra Kumar; Karki, Mandeep; Sunuwar, Dev Ram; Singh, Devendra Raj; Pradhan, Pranil Man Singh; Gyawali, Prakash; Shrestha, Sailendra Kumar Duwal; Bhandari, Kailash Kumar	2023	Effect of platelet-rich plasma versus steroid injection in plantar fasciitis: a randomized clinical trial
Roos, Ewa; Engstrom, Mikael; Soderberg, Bengt	2006	Foot orthoses for the treatment of plantar fasciitis
Wrobel, James S.; Fleischer, Adam E.; Crews, Ryan T.; Jarrett, Beth; Najafi, Bijan	2015	A Randomized Controlled Trial of Custom Foot Orthoses for the Treatment of Plantar Heel Pain
Kim, Dong-Ho; Lee, Yongwoo	2023	Effect of Dynamic Taping versus Kinesiology Taping on Pain, Foot Function, Balance, and Foot Pressure in 3 Groups of Plantar Fasciitis Patients: A Randomized Clinical Study
Kalaci, Aydiner; Cakici, Huesamettin; Hapa, Onur; Yanat, Ahmet Nedim; Dogramaci, Yunus; Sevinc, Teoman Toni	2009	Treatment of Plantar Fasciitis Using Four Different Local Injection Modalities A Randomized Prospective Clinical Trial
Abt, T; Hopfenmüller, W; Mellerowicz, H	2002	Shock wave therapy for recalcitrant plantar fasciitis with heel spur:: prospective randomized placebo-controlled double-blind study
Ioppolo, F.; Rompe, J. D.; Furia, J. P.; Cacchio, A.	2014	Clinical application of shock wave therapy (SWT) in musculoskeletal disorders
Hume, Patria; Hopkins, Will; Rome, Keith; Maulder, Peter; Coyle, Greg; Nigg, Benno	2008	Effectiveness of foot orthoses for treatment and prevention of lower limb injuries - A review
Buch, M; Knorr, U; Fleming, L; Theodore, G; Amendola, A; Bachmann, C; Zingas, C; Siebert, WE	2002	Extracorporeal shock wave therapy in plantar fasciitis: a review
Tornese, Davide; Mattei, Enrico; Lucchesi, Giampaolo; Bandi, Marco; Ricci, Gabriele; Melegati, Gianluca	2008	Comparison of two extracorporeal shock wave therapy techniques for the treatment of painful subcalcaneal spur. A randomized controlled study
Breton, Arnaud; Leplat, Christophe; Picot, Marie-Christine; Aouinti, Safa; Taourel, Patrice; Laffont, Isabelle; Julia, Marc; Cyteval, Catherine	2022	Prediction of clinical response to corticosteroid or platelet-rich plasma injection in plantar fasciitis with MRI: A prospective, randomized, double-blinded
Young, Jodi L.; Rhon, Daniel I.; de Zoete, Rutger M. J.; Cleland, Joshua A.; Snodgrass, Suzanne J.	2018	The influence of dosing on effect size of exercise therapy for musculoskeletal foot and ankle disorders: a systematic review
Theodore, GH; Buch, M; Amendola, A; Bachmann, C; Fleming, LL; Zingas, C	2004	Extracorporeal shock wave therapy for the treatment of plantar fasciitis
Cazzell, Shawn; Stewart, Jordan; Agnew, Patrick S.; Senatore, John; Walters, Jodi; Murdoch, Douglas; Reyzelman, Alex; Miller, Stuart D.	2018	Randomized Controlled Trial of Micronized Dehydrated Human Amnion/Chorion Membrane (dHACM) Injection Compared to Placebo for the Treatment of Plantar Fasciitis
Radwan, Yasser A.; Mansour, Ali M. Reda; Badawy, Walid S.	2012	Resistant plantar fasciopathy: shock wave versus endoscopic plantar fascial release
Pfeffer, G; Bacchetti, P; Deland, J; Lewis, A; Anderson, R; Davis, W; Alvarez, R; Brodsky, J; Cooper, P; Frey, C; Herrick, R; Myerson, M; Sammarco, J; Janecki, C; Ross, S; Bowman, M; Smith, R	1999	Comparison of custom and prefabricated orthoses in the initial treatment of proximal plantar fasciitis
Kavros, TJ	2005	The efficacy of a pneumatic compression device in the treatment of plantar fasciitis
Kaux, Jean-Francois; Crielaard, Jean-Michel	2013	Platelet-rich plasma application in the management of chronic tendinopathies
Thomson, CE; Crawford, F; Murray, GD	2005	The effectiveness of extra corporeal shock wave therapy for plantar heel pain: a systematic review and meta-analysis
Wheeler, Patrick C.; Dudson, Chloe; Calver, Rachel	2022	Radial Extracorporeal Shockwave Therapy (rESWT) is not superior to minimal-dose rESWT for patients with chronic plantar fasciopathy; a double-blinded randomised controlled trial
Chang, Ke-Vin; Chen, Ssu-Yuan; Chen, Wen-Shiang; Tu, Yu-Kang; Chien, Kuo-Liong	2012	Comparative Effectiveness of Focused Shock Wave Therapy of Different Intensity Levels and Radial Shock Wave Therapy for Treating Plantar Fasciitis: A Systematic Review and Network Meta-Analysis
Pinrattana, Sulithep; Kanlayanaphotporn, Rotsalai; Pensri, Praneet	2022	Immediate and short-term effects of kinesiotaping and lower extremity stretching on pain and disability in individuals with plantar fasciitis: a pilot randomized, controlled trial
Clark, Maria T.; Clark, Richard J.; Toohey, Shane; Bradbury-Jones, Caroline	2017	Rationales and treatment approaches underpinning the use of acupuncture and related techniques for plantar heel pain: a critical interpretive synthesis
Cinar, Eda; Saxena, Shikha; Akkurt, Halil Ekrem; Uygur, Fatma	2020	Extracorporeal shockwave therapy in the management of plantar fasciitis: A randomized controlled trial.
Araujo Costa, Ana Rafaella; de Almeida Silva, Hugo Jario; Martines Teixeira Mendes, Andre Augusto; Silva, Rodrigo Scattone; de Almeida Lins, Caio Alano; de Souza, Marcelo Cardoso	2020	Effects of insoles adapted in flip-flop sandals in people with plantar fasciopathy: a randomized, double-blind clinical, controlled study
Holtmann, Henrik; Niewald, Marcus; Prokein, Benjamin; Graeber, Stefan; Ruebe, Christian	2015	Randomized multicenter follow-up trial on the effect of radiotherapy for plantar fasciitis (painful heels spur) depending on dose and fractionation - a study protocol
Castro-Mendez, Aurora; Palomo-Toucedo, Inmaculada C.; Pabon-Carrasco, Manuel; Ortiz-Romero, Mercedes; Fernandez-Seguin, Lourdes Ma	2022	The Short-Term Effect of Dynamic Tape versus the Low-Dye Taping Technique in Plantar Fasciitis: A Randomized Clinical Trial
Sweeting, David; Parish, Ben; Hooper, Lee; Chester, Rachel	2011	The effectiveness of manual stretching in the treatment of plantar heel pain: a systematic review
Tatli, Yusuf Ziya; Kapasi, Sameer	2009	The real risks of steroid injection for plantar fasciitis, with a review of conservative therapies.
Yusof, Tengku Nazim B. Tengku; Seow, Dexter; Vig, Khushdeep S.	2022	Extracorporeal Shockwave Therapy for Foot and Ankle Disorders A Systematic Review and Meta-Analysis
Landsman, Adam S.; Catanese, Dominic J.; Wiener, Steven N.; Richie, Douglas H., Jr.; Hanft, Jason R.	2013	A Prospective, Randomized, Double-blinded Study with Crossover to Determine the Efficacy of Radio-frequency Nerve Ablation for the Treatment of Heel Pain
Bendo, Anna Julia Pereira; Barros, Marcia Izabeli Guimaraes; Bertolini, Gladson Ricardo Flor; de Carvalho, Alberito Rodrigo; Donin, Cristiane Buzanello; Azevedo, Marcia Rosangela Buzanello	2023	Night Splints in Plantar Fasciitis: A Systematic Review
Smith, Melinda Franettovich; Collins, Natalie J.; Mellor, Rebecca; Grimaldi, Alison; Elliott, James; Hoggarth, Mark; Weber, Kenneth A., II; Vicenzino, Bill	2020	Foot exercise plus education versus wait and see for the treatment of plantar heel pain (FEET trial): a protocol for a feasibility study
Whittaker, Glen A.; Munteanu, Shannon E.; Menz, Hylton B.; Tan, Jade M.; Rabusin, Chantel L.; Landorf, Karl B.	2018	Foot orthoses for plantar heel pain: a systematic review and meta-analysis
Fong, Hugo P. Y.; Zhu, Meng-Ting; Rabago, David P.; Reeves, Kenneth D.; Chung, Vincent C. H.; Sit, Regina W. S.	2023	Effectiveness of Hypertonic Dextrose Injection (Prolotherapy) in Plantar Fasciopathy: A Systematic Review and Meta-analysis of Randomized Controlled Trials
Ball, Elisabeth M. A.; McKeeman, Helen M. A.; Patterson, Christopher; Burns, James; Yau, Wing Hoi; Moore, Owen A.; Benson, Claire; Foo, Joanne; Wright, Gary D.; Taggart, Allister J.	2013	Steroid injection for inferior heel pain: a randomised controlled trial
Radford, Joel A.; Landorf, Karl B.; Buchbinder, Rachelle; Cook, Catherine	2007	Effectiveness of calf muscle stretching for the short-term treatment of plantar heel pain: a randomised trial
Xu, Dingli; Jiang, Weiyu; Huang, Dichao; Hu, Xudong; Wang, Yang; Li, Haojie; Zhou, Shuyi; Gan, Kaifeng; Ma, Weihu	2020	Comparison Between Extracorporeal Shock Wave Therapy and Local Corticosteroid Injection for Plantar Fasciitis
Li, Hui; Xiong, Yuan; Zhou, Wu; Liu, Yi; Liu, Jing; Xue, Hang; Hu, Liangcong; Panayi, Adriana C.; Mi, Bobin; Liu, Guohui	2019	Shock-wave therapy improved outcome with plantar fasciitis: a meta-analysis of randomized controlled trials
Walther, Markus; Kratschmer, Bernd; Verschl, Joachim; Volkering, Christoph; Altenberger, Sebastian; Kriegelstein, Stefanie; Hilgers, Marc	2013	Effect of different orthotic concepts as first line treatment of plantar fasciitis
Niewald, Marcus; Seegenschmiedt, M. Heinrich; Micke, Oliver; Graeber, Stefan	2008	Randomized multicenter trial on the effect of radiotherapy for plantar Fasciitis (painful heel spur) using very low doses - a study protocol
Ogden, JA; Alvarez, RG; Levitt, RL; Johnson, JE; Marlow, ME	2004	Electrohydraulic high-energy shock-wave treatment for chronic plantar fasciltis
Wynne, Marisa M; Burns, Janet M; Eland, David C; Conatser, Robert R; Howell, John N	2006	Effect of counterstrain on stretch reflexes, hoffmann reflexes, and clinical outcomes in subjects with plantar fasciitis.
Mardani-Kivi, Mohsen; Mobarakeh, Mahmoud Karimi; Hassanzadeh, Zabihallah; Mirbolook, Ahmadreza; Asadi, Kamran; Ettehad, Hossein; Hashemi-Motlagh, Keyvan; Saheb-Ekhtiari, Khashayar; Fallah-Alipour, Keyvan	2015	Treatment Outcomes of Corticosteroid Injection and Extracorporeal Shock Wave Therapy as Two Primary Therapeutic Methods for Acute Plantar Fasciitis: A Prospective Randomized Clinical Trial
Ogden, JA; Alvarez, R; Levitt, R; Cross, GL; Marlow, M	2001	Shock wave therapy for chronic proximal plantar fasciitis
Chen, Yu-Jen; Wu, Yi-Cheng; Tu, Yu-Kang; Cheng, Ju-Wen; Tsai, Wen-Chung; Yu, Tung-Yang	2019	Autologous Blood-Derived Products Compared With Corticosteroids for Treatment of Plantar Fasciopathy A Systematic Review and Meta-Analysis
Wang, Ying-Chun; Chen, Shu-Jung; Huang, Peng-Ju; Huang, Hsuan-Ti; Cheng, Yuh-Min; Shih, Chia-Lung	2019	Efficacy of Different Energy Levels Used in Focused and Radial Extracorporeal Shockwave Therapy in the Treatment of Plantar Fasciitis: A Meta-Analysis of Randomized Placebo-Controlled Trials
Singh, Jasvinder A	2013	Use of botulinum toxin in musculoskeletal pain.
Rompe, JD; Schoellner, C; Nafe, B	2002	Evaluation of low-energy extracorporeal shock-wave application for treatment of chronic plantar fasciitis
Rompe, JD; Buch, M; Geresmeyer, L; Haake, M; Loew, M; Maier, M; Heine, J	2002	Musculoskeletal shock wave therapy - current database of clinical research
Landorf, KB; Keenan, AM; Herbert, RD	2006	Effectiveness of foot orthoses to treat plantar fasciitis - A randomized trial
Karhade, Aditya, V; Kwon, John Y.	2019	Trends in Foot and Ankle Studies Published in High-Impact General Medical Journals: A Systematic Review
Dogramaci, Yunus; Kalaci, Aydiner; Emir, Anil; Yanat, Ahmet Nedim; Gokce, Ahmet	2010	Intracorporeal pneumatic shock application for the treatment of chronic plantar fasciitis: a randomized, double blind prospective clinical trial
Boucher, Joshua; Mooney, Scott; Dewey, Thomas; Kirtley, Robert G.; Walker, Tyler; Rabago, David	2021	Manual Therapy Informed by the Fascia Distortion Model for Plantar Heel Pain: Results of a Single-Arm Prospective Effectiveness Study
Gollwitzer, Hans; Diehl, Peter; von Korff, Alexej; Rahlfs, Volker W; Gerdesmeyer, Ludger	2007	Extracorporeal shock wave therapy for chronic painful heel syndrome: a prospective, double blind, randomized trial assessing the efficacy of a new electromagnetic shock wave device.
Yang, Wei-yi; Han, Yan-hong; Cao, Xue-wei; Pan, Jian-ke; Zeng, Ling-feng; Lin, Jiong-tong; Liu, Jun	2017	Platelet-rich plasma as a treatment for plantar fasciitis: A meta-analysis of randomized controlled trials
Pisirici, Pelin; Cil, Elif Tugce; Coskunsu, Dilber Karagozoglu; Sayli, Ugur; Subasi, Feryal	2022	Extracorporeal Shockwave Therapy Versus Graston Instrument-Assisted Soft-Tissue Mobilization in Chronic Plantar Heel Pain: A Randomized Controlled Trial.
David, Judy A.; Sankarapandian, Venkatesan; Christopher, Prince R. H.; Chatterjee, Ahana; Macaden, Ashish S.	2017	Injected corticosteroids for treating plantar heel pain in adults
Lohrer, Heinz; Nauck, Tanja; Dorn-Lange, Nadja V.; Schoell, Jakob; Vester, Johannes C.	2010	Comparison of Radial Versus Focused Extracorporeal Shock Waves in Plantar Fasciitis Using Functional Measures
Saban, Bernice; Deutscher, Daniel; Ziv, Tomer	2014	Deep massage to posterior calf muscles in combination with neural mobilization exercises as a treatment for heel pain: A pilot randomized clinical trial
Guimaraes, Janice S.; Arcanjo, Fabio L.; Leporace, Gustavo; Metsavaht, Leonardo F.; Sena, Cristiano; Moreno, Marcus V. M. G.; Marcal Vieira, Tulio E.; Neto, Mansueto Gomes	2022	Effect of low-level laser therapy on pain and disability in patients with plantar fasciitis: A systematic review and meta-analysis
Shahid, Sana; Ghosh, Shubhamoy; Chakrabortyl, Ardhendu Shekhar; Maiti, Shukdeb; Sadhukhan, Satarupa; Koley, Munmun; Saha, Subhranil	2022	Efficacy of Individualized Homeopathic Medicines in Plantar Fasciitis: Double-blind, Randomized, Placebo-Controlled Clinical Trial
Cohena-Jimenez, Manuel; Pabon-Carrasco, Manuel; Perez Belloso, Ana Juana	2021	Comparison between customised foot orthoses and insole combined with the use of extracorporeal shock wave therapy in plantar fasciitis, medium-term follow-up results: A randomised controlled trial
Ribeiro, Ana Paula; Amado Joao, Silvia Maria	2022	The Effect of Short and Long-Term Therapeutic Treatment with Insoles and Shoes on Pain, Function, and Plantar Load Parameters of Women with Plantar Fasciitis: A Randomized Controlled Trial
Speed, CA; Nichols, D; Wies, J; Humphreys, H; Richards, C; Burnet, S; Hazleman, BL	2003	Extracorporeal shock wave therapy for plantar fasciitis. A double blind randomised controlled trial
Bonanno, Daniel R.; Munteanu, S. E.; Murley, G. S.; Landorf, K. B.; Menz, H. B.	2018	Risk factors for lower limb injuries during initial naval training: a prospective study
Yu, Tao; Xia, Jiang; Li, Bing; Zhou, Haichao; Yang, Yunfeng; Yu, Guangrong	2020	Outcomes of platelet-rich plasma for plantar fasciopathy: a best-evidence synthesis
Al-Bluwi, Mohammed T; Sadat-Ali, Mir; Al-Habdan, Ibrahim M; Azam, Mohammed Q	2011	Efficacy of EZStep in the management of plantar fasciitis: a prospective, randomized study.
Kim, Eunkuk; Lee, Jong Ha	2014	Autologous Platelet-Rich Plasma Versus Dextrose Prolotherapy for the Treatment of Chronic Recalcitrant Plantar Fasciitis
Njawaya, Masiiwa M.; Moses, Bassam; Martens, David; Orchard, Jessica J.; Driscoll, Tim; Negrine, John; Orchard, John W.	2018	Ultrasound Guidance Does Not Improve the Results of Shock Wave for Plantar Fasciitis or Calcific Achilles Tendinopathy: A Randomized Control Trial
Thong-On, Suthasinee; Harutaichun, Pavinee	2023	Effects of customized insoles with medial wedges on lower extremity kinematics and ultrasonographic findings in plantar fasciitis persons
Jabbari, Bahman	2008	Botulinum neurotoxins in the treatment of refractory pain
Riel, Henrik; Vicenzino, Bill; Jensen, Martin Bach; Olesen, Jens Lykkegaard; Holden, Sinead; Rathleff, Michael Skovdal	2018	The effect of isometric exercise on pain in individuals with plantar fasciopathy: A randomized crossover trial
Roerdink, R. L.; Dietvorst, M.; van der Zwaard, B.; van der Worp, H.; Zwerver, J.	2017	Complications of extracorporeal shockwave therapy in plantar fasciitis: Systematic review
Tang, Yong; Deng, Pan; Wang, Gang; Yao, Yourong; Luo, Zhengli; Xu, Yunqin	2020	The Clinical Efficacy of Two Endoscopic Surgical Approaches for Intractable Plantar Fasciitis
Ferlito, Joao Vitor; Silva, Chenia Frutuoso; Almeida, Juliana Carvalho; Lopes, Isabella Aira da Silva; Almeida, Robson da Silva; Leal-Junior, Ernesto Cesar Pinto; De Marchi, Thiago	2023	Effects of photobiomodulation therapy (PBMT) on the management of pain intensity and disability in plantar fasciitis: systematic review and meta-analysis
Sah, Volkan; Kaplan, Seyhmus; Ozkan, Sezai; Adanas, Cihan; Toprak, Murat	2023	Comparison between radial and focused types of extracorporeal shock-wave therapy in plantar calcaneal spur: A randomized sham-controlled trial
Rasenberg, N.; Dijkgraaf, L. J. M.; Bindels, P. J.; Bierma-Zeinstra, S. M.; van Middelkoop, M.	2022	Can we predict which patients with plantar heel pain are more likely to benefit from insoles? A secondary exploratory analysis of a randomized controlled trial
Naterstad, Ingvill Fjell; Joensen, Jon; Bjordal, Jan Magnus; Couppe, Christian; Brandao Lopes-Martins, Rodrigo Alvaro; Stausholm, Martin Bjorn	2022	Efficacy of low-level laser therapy in patients with lower extremity tendinopathy or plantar fasciitis: systematic review and meta-analysis of randomised controlled trials
Crawford, F; Atkins, D; Young, P; Edwards, J	1999	Steroid injection for heel pain: evidence of short-term effectiveness. A randomized controlled trial
Moyne-Bressand, Sebastien; Dhieux, Carole; Dousset, Erick; Decherchi, Patrick	2018	Effectiveness of Foot Biomechanical Orthoses to Relieve Patients Suffering from Plantar Fasciitis: Is the Reduction of Pain Related to Change in Neural Strategy?
Ho, Lai Fun; Guo, Yuanqi; Ching, Jessica Yuet-Ling; Chan, Kam Leung; Tsang, Ping Him; Wong, Man Hin; Chen, Min; Chen, Liyi; Ng, Bacon Fung-Leung; Lin, Zhi Xiu	2021	Efficacy of electroacupuncture plus warm needling therapy for plantar heel pain: a randomised waitlist-controlled trial
Acosta-Olivo, Carlos; Elizondo-Rodriguez, Jorge; Lopez-Cavazos, Ricardo; Vilchez-Cavazos, Felix; Simental-Mendia, Mario; Mendoza-Lemus, Oscar	2017	Plantar Fasciitis-A Comparison of Treatment with Intralesional Steroids versus Platelet-Rich Plasma A Randomized, Blinded Study
Sousa Filho, Luis Fernando; Barbosa Santos, Marta Maria; Freire dos Santos, Gabriel Henrique; da Silva Junior, Walderi Monteiro	2021	Corticosteroid injection or dry needling for musculoskeletal pain and disability? A systematic review and GRADE evidence synthesis
Chiew, Seet Khing; Ramasamy, Thamil Selvee; Amini, Farahnaz	2016	Effectiveness and relevant factors of platelet-rich plasma treatment in managing plantar fasciitis: A systematic review
Probe, RA; Baca, M; Adams, R; Preece, C	1999	Night splint treatment for plantar fasciitis - A prospective randomized study
Tinsley, Brian A.; Ferreira, Joel V.; Dukas, Alex G.; Mazzocca, Augustus D.	2012	Platelet-Rich Plasma Nonoperative Injection Therapy-A Review of Indications and Evidence
Karakilic, Gulseren Demir; Aras, Muyesser; Buyuk, Ferda; Bakirci, Esra Sahingoz	2023	Prolotherapy Versus Phonophoresis and Corticosteroid Injections for the Treatment of Plantar Fasciitis: A Randomized, Double-Blind Clinical Trial
Kumai, Tsukasa; Muneta, Takeshi; Tsuchiya, Akihiro; Shiraishi, Masaharu; Ishizaki, Yoshitaka; Sugimoto, Kazuya; Samoto, Norihiro; Isomoto, Shinji; Tanaka, Yasuhito; Takakura, Yoshinori	2014	The short-term effect after a single injection of high-molecular-weight hyaluronic acid in patients with enthesopathies (lateral epicondylitis, patellar tendinopathy, insertional Achilles tendinopathy, and plantar fasciitis): a preliminary study
Li, Shuxiang; Wang, Kun; Sun, Han; Luo, Xiaomin; Wang, Peng; Fang, Sheng; Chen, Haifeng; Sun, Xiaoliang	2018	Clinical effects of extracorporeal shock-wave therapy and ultrasound-guided local corticosteroid injections for plantar fasciitis in adults A meta-analysis of randomized controlled trials
Tognolo, Lucrezia; Giordani, Federico; Biz, Carlo; Bernini, Andrea; Ruggieri, Pietro; Stecco, Carla; Frigo, Anna C.; Masiero, Stefano	2022	Myofascial points treatment with focused extracorporeal shock wave therapy (f-ESWT) for plantar fasciitis: an open label randomized clinical trial
Akinoglu, Bihter; Kose, Nezire; Kirdi, Nuray; Yakut, Yavuz	2017	Comparison of the Acute Effect of Radial Shock Wave Therapy and Ultrasound Therapy in the Treatment of Plantar Fasciitis: A Randomized Controlled Study
Fellas, Antoni; Hawke, Fiona; Santos, Derek; Coda, Andrea	2017	Prevalence, presentation and treatment of lower limb pathologies in juvenile idiopathic arthritis: A narrative review
Wang, Weiming; Liu, Yan; Zhao, Jie; Jiao, Ruimin; Liu, Zhishun	2019	Electroacupuncture versus manual acupuncture in the treatment of plantar heel pain syndrome: study protocol for an upcoming randomised controlled trial
Ibrahim, Mahmoud I.; Donatelli, Robert A.; Hellman, Madeleine; Hussein, Ahmed Z.; Furia, John P.; Schmitz, Christoph	2017	Long-term results of radial extracorporeal shock wave treatment for chronic plantar fasciopathy: A prospective, randomized, placebo-controlled trial with two years follow-up
Sun, Jiale; Gao, Fuqiang; Wang, Yanhua; Sun, Wei; Jiang, Baoguo; Li, Zirong	2017	Extracorporeal shock wave therapy is effective in treating chronic plantar fasciitis A meta-analysis of RCTs
Shim, Dong Woo; Sung, Seung-Yong; Chung, Whan-Yong; Kang, Kyung-Yil; Park, Sung-Jun; Lee, Jin Woo; Chae, Dong Sik	2021	Superior pedal function recovery of newly designed three spike insole over total contact insole in refractory plantar fasciitis: A randomized, double-blinded, non-inferiority study
Alvarez, RG; Ogden, JA; Jaakkola, J; Cross, GL	2003	Symptom duration of plantar fasciitis and the effectiveness of Orthotripsy®
Gerdesmeyer, Ludger; Klueter, Tim; Rahlfs, Volker W.; Al Muderis, Munjed; Saxena, Amol; Gollwitzer, Hans; Harrasser, Norbert; Stukenberg, Martin; Prehn-Kristensen, Alexander	2017	Randomized Placebo-Controlled Placebo Trial to Determine the Placebo Effect Size
Osborne, H. R.; T Allison, G.	2006	Treatment of plantar fasciitis by LowDye taping and iontophoresis: short term results of a double blinded, randomised, placebo controlled clinical trial of dexamethasone and acetic acid
Burton, Ian	2021	Autoregulated heavy slow resistance training combined with radial shockwave therapy for plantar heel pain: Protocol for a mixed-methods pilot randomised controlled trial
Batt, ME; Tanji, JL; Skattum, N	1996	Plantar fasciitis: A prospective randomized clinical trial of the tension night splint
Sharma, Neena K; Loudon, Janice K	2010	Static progressive stretch brace as a treatment of pain and functional limitations associated with plantar fasciitis: a pilot study.
Wrobel, James S.; Fleischer, Adam E.; Matzkin-Bridger, Jonathon; Fascione, Jeanna; Crews, Ryan T.; Bruning, Nicholas; Jarrett, Beth	2016	Physical Examination Variables Predict Response to Conservative Treatment of Nonchronic Plantar Fasciitis: Secondary Analysis of a Randomized, Placebo-Controlled Footwear Study
Porter, MD; Shadbolt, B	2005	Intralesional corticosteroid injection versus extracorporeal shock wave therapy for plantar fasciopathy
Reinstein, Miriam; Weisman, Asaf; Masharawi, Youssef	2024	Barefoot walking is beneficial for individuals with persistent plantar heel pain: A single-blind randomized controlled trial
Rasenberg, Nadine; Riel, Henrik; Rathleff, Michael S.; Bierma-Zeinstra, Sita M. A.; van Middelkoop, Marienke	2018	Efficacy of foot orthoses for the treatment of plantar heel pain: a systematic review and meta-analysis
Harutaichun, Pavinee; Vongsirinavarat, Mantana; Pakpakorn, Phrattaya; Sathianpantarit, Paiboon; Richards, Jim	2022	Can orthotic wedges change the lower-extremity and multi-segment foot kinematics during gait in people with plantar fasciitis?
Healy, Aoife; Farmer, Sybil; Pandyan, Anand; Chockalingam, Nachiappan	2018	A systematic review of randomised controlled trials assessing effectiveness of prosthetic and orthotic interventions
Al-Abbad, Hani; Allen, Sophie; Morris, Susan; Reznik, Jackie; Biros, Erik; Paulik, Bruce; Wright, Anthony	2020	The effects of shockwave therapy on musculoskeletal conditions based on changes in imaging: a systematic review and meta-analysis with meta-regression
Rasenberg, Nadine; Bierma-Zeinstra, Sita M. A.; Fuit, Lars; Rathleff, Michael Skovdal; Dieker, Amy; van Veldhoven, Peter; Bindels, Patrick J. E.; van Middelkoop, Marienke	2021	Custom insoles versus sham and GP-led usual care in patients with plantar heel pain: results of the STAP-study - a randomised controlled trial
Morris, D.; Jones, D.; Ryan, H.; Ryan, C. G.	2013	The clinical effects of Kinesio® Tex taping: A systematic review
Clark, Richard James; Tighe, Maria	2012	The effectiveness of acupuncture for plantar heel pain: a systematic review
Cinar, Eda; Saxena, Shikha; Uygur, Fatma	2018	Low-level laser therapy in the management of plantar fasciitis: a randomized controlled trial
Morrissey, Dylan; Cotchett, Matthew; J'Bari, Ahmed Said; Prior, Trevor; Griffiths, Ian B.; Rathleff, Michael Skovdal; Gulle, Halime; Vicenzino, Bill; Barton, Christian J.	2021	Management of plantar heel pain: a best practice guide informed by a systematic review, expert clinical reasoning and patient values
Masiello, Francesca; Pati, Ilaria; Veropalumbo, Eva; Pupella, Simonetta; Cruciani, Mario; De Angelis, Vincenzo	2023	Ultrasound-guided injection of platelet-rich plasma for tendinopathies: a systematic review and meta-analysis
Hawke, Fiona; Burns, Joshua; Radford, Joel A.; du Toit, Verona	2008	Custom-made foot orthoses for the treatment of foot pain
Seil, Romain; Wilmes, Philippe; Nuehrenboerger, Christian	2006	Extracorporeal shock wave therapy for tendinopathies
Riel, Henrik; Jensen, Martin Bach; Olesen, Jens Lykkegaard; Vicenzino, Bill; Rathleff, Michael Skovdal	2019	Self-dosed and pre-determined progressive heavy-slow resistance training have similar effects in people with plantar fasciopathy: a randomised trial
Cinar, Eda; Saxena, Shikha; Uygur, Fatma	2018	Combination Therapy Versus Exercise and Orthotic Support in the Management of Pain in Plantar Fasciitis: A Randomized Controlled Trial
Reilly, Julia M.; Bluman, Eric; Tenforde, Adam S.	2018	Effect of Shockwave Treatment for Management of Upper and Lower Extremity Musculoskeletal Conditions: A Narrative Review
Kandil, Mahmoud Ibrahim; Tabl, Eslam Abdelshafi; Elhammady, Adel Samy	2020	Prospective Randomized Evaluation of Local Injection of Allogeneic Growth Factors in Plantar Fasciitis
Hammer, DS; Adam, F; Kreutz, A; Kohn, D; Seil, R	2003	Extracorporeal shock wave therapy (ESWT) in patients with chronic proximal plantar fasciitis: A 2-year follow-up
Becker, Blair A.; Childress, Marc A.	2018	Common Foot Problems: Over-the-Counter Treatments and Home Care
Franchini, Massimo; Cruciani, Mario; Mengoli, Carlo; Marano, Giuseppe; Pupella, Simonetta; Veropalumbo, Eva; Masiello, Francesca; Pati, Ilaria; Vaglio, Stefania; Liumbruno, Giancarlo M.	2018	Efficacy of platelet-rich plasma as conservative treatment in orthopaedics: a systematic review and meta-analysis
Canyilmaz, Emine; Canyilmaz, Fatih; Aynaci, Ozlem; Colak, Fatma; Serdar, Lasif; Uslu, Gonca Hanedan; Aynaci, Osman; Yoney, Adnan	2015	Prospective Randomized Comparison of the Effectiveness of Radiation Therapy and Local Steroid Injection for the Treatment of Plantar Fasciitis
Basford, JR; Malanga, GA; Krause, DA; Harmsen, WS	1998	A randomized controlled evaluation of low-intensity laser therapy: Plantar fasciitis
Yablon, Corrie M.	2013	Ultrasound-Guided Interventions of the Foot and Ankle
Van Schaik, Katherine D.; Lee, Kenneth S.	2021	Orthobiologics: Diagnosis and Treatment of Common Tendinopathies
Trinh, Kien; Belski, Nikita; Zhou, Fangwen; Kuhad, Arul; Luk, David; Youn, Eunjae	2021	The Efficacy of Acupuncture on Foot and Ankle for Pain Intensity, Functional Status, and General Quality of Life in Adults: A Systematic Review
Heide, Marte; Mork, Marianne; Hoksrud, Aasne Fenne; Brox, Jens Ivar; Roe, Cecilie	2024	Responsiveness of specific and generic patient-reported outcome measures in patients with plantar fasciopathy
Sussman, Walter I.; Mautner, Ken; Malanga, Gerard	2018	The role of rehabilitation after regenerative and orthobiologic procedures for the treatment of tendinopathy: a systematic review
Ordahan, Banu; Karahan, Ali Yavuz; Kaydok, Ercan	2018	The effect of high-intensity versus low-level laser therapy in the management of plantar fasciitis: a randomized clinical trial
Martin, JE; Hosch, JC; Goforth, WP; Murff, RT; Lynch, DM; Odom, RD	2001	Mechanical treatment of plantar fasciitis - A prospective study
Kirkland, Paul; Beeson, Paul	2013	Use of Primary Corticosteroid Injection in the Management of Plantar Fasciopathy Is It Time to Challenge Existing Practice?
Orhurhu, Vwaire; Urits, Ivan; Orman, Sebastian; Viswanath, Omar; Abd-Elsayed, Alaa	2019	A Systematic Review of Radiofrequency Treatment of the Ankle for the Management of Chronic Foot and Ankle Pain
Gudeman, SD; Eisele, SA; Heidt, RS; Colosimo, AJ; Stroupe, AL	1997	Treatment of plantar fasciitis by lontophoresis of 0.4% dexamethasone - A randomized, double-blind, placebo-controlled study
Hawke, Fiona; Burns, Joshua	2009	Understanding the nature and mechanism of foot pain
Duerr, Robert A.; Ackermann, Jakob; Gomoll, Andreas H.	2019	Amniotic-Derived Treatments and Formulations
Foldager, Casper Bindzus; Kearney, Cathal; Spector, Myron	2012	CLINICAL APPLICATION OF EXTRACORPOREAL SHOCK WAVE THERAPY IN ORTHOPEDICS: FOCUSED VERSUS UNFOCUSED SHOCK WAVES
Takla, Mary Kamal Nassif; Rezk, Soheir Shethata Rezk-Allah	2019	Clinical effectiveness of multi-wavelength photobiomodulation therapy as an adjunct to extracorporeal shock wave therapy in the management of plantar fasciitis: a randomized controlled trial
Chan, Brian Y.; Lee, Kenneth S.	2018	Ultrasound Intervention of the Lower Extremity/Pelvis
Singh, Prashant; Madanipour, Suroosh; Bhamra, Jagmeet S.; Gill, Ian	2017	A systematic review and meta-analysis of platelet-rich plasma versus corticosteroid injections for plantar fasciopathy
Arthur Vithran, Djandan Tadum; He, Miao; Xie, Wenqing; Essien, Anko Elijah; Opoku, Michael; Li, Yusheng	2023	Advances in the Clinical Application of Platelet-Rich Plasma in the Foot and Ankle: A Review
McClinton, Shane M.; Heiderscheit, Bryan C.; McPoil, Thomas G.; Flynn, Timothy W.	2019	Effectiveness of physical therapy treatment in addition to usual podiatry management of plantar heel pain: a randomized clinical trial
Lynch, DM; Goforth, WP; Martin, JE; Odom, RD; Preece, CK; Kotter, MW	1998	Conservative treatment of plantar fasciitis a prospective study
Lewinson, Ryan T.; Stefanyshyn, Darren J.	2019	Effect of a Commercially Available Footwear Insole on Biomechanical Variables Associated With Common Running Injuries
McClinton, Shane M.; Flynn, Timothy W.; Heiderscheit, Bryan C.; McPoil, Thomas G.; Pinto, Daniel; Duffy, Pamela A.; Bennett, John D.	2013	Comparison of usual podiatric care and early physical therapy intervention for plantar heel pain: study protocol for a parallel-group randomized clinical trial
Steere, Hannah K.; DeLuca, Stephanie; Borg-Stein, Joanne; Malanga, Gerard A.; Tenforde, Adam S.	2021	A Narrative Review Evaluating Extracorporeal Shockwave Therapy as a Potential Regenerative Treatment for Musculoskeletal Conditions in Military Personnel
Amoako-Tawiah, Portia; Love, Holly; Madathilethu, Jaida Chacko; Lacourse, Jessica; Fortune, Alice E.; Sims, Jonathan M. G.; Ampat, George	2023	Use of orthotics with orthotic sandals versus the sole use of orthotics for plantar fasciitis: Randomised controlled trial
Collins, Natalie; Bisset, Leanne; McPoil, Thomas; Vicenzino, Bill	2007	Foot orthoses in lower limb overuse conditions: A systematic review and meta-analysis
Brantingham, James W.; Bonnefin, Debra; Perle, Stephen M.; Cassa, Tammy Kay; Globe, Gary; Pribicevic, Mario; Hicks, Marian; Korporaal, Charmaine	2012	MANIPULATIVE THERAPY FOR LOWER EXTREMITY CONDITIONS: UPDATE OF A LITERATURE REVIEW
Yesil, Hilal; Dundar, Umit; Toktas, Hasan; Eyvaz, Nuran; Yesil, Murat	2020	The effect of high intensity laser therapy in the management of painful calcaneal spur: a double blind, placebo-controlled study
Vicenzino, Bill; McPoil, Thomas G.; Stephenson, Aoife; Paul, Sanjoy K.	2015	Orthosis-Shaped Sandals Are as Efficacious as In-Shoe Orthoses and Better than Flat Sandals for Plantar Heel Pain: A Randomized Control Trial
Trebinjac, Suad; Mujic-Skikic, Emela; Ninkovic, Marina; Karaikovic, Eldin	2005	Extracorporeal shock wave therapy in orthopaedic diseases.
Grambart, Sean T.	2015	Sports Medicine and Platelet-rich Plasma Nonsurgical Therapy
Janisse, Dennis J.; Janisse, Erick	2008	Shoe modification and the use of orthoses in the treatment of foot and ankle pathology
Huang, Kai; Giddins, Grey; Wu, Li-dong	2020	Platelet-Rich Plasma Versus Corticosteroid Injections in the Management of Elbow Epicondylitis and Plantar Fasciitis: An Updated Systematic Review and Meta-analysis
Smets, F.; Croisier, J. -L.; Forthomme, B.; Crielaard, J. -M.; Kaux, J. -F.	2012	Clinical applications of platelet-rich plasma (PRP) in tendon lesions: A literature review
Hammer, DS; Rupp, S; Kreutz, A; Pape, D; Kohn, D; Seil, R	2002	Extracorporeal shockwave therapy (ESWT) in patients with chronic proximal plantar fasciitis
Lee, Kenneth S.; Wilson, John J.; Rabago, David P.; Baer, Geoffrey S.; Jacobson, Jon A.; Borrero, Camilo G.	2011	Musculoskeletal Applications of Platelet-Rich Plasma: Fad or Future?
Abd-Elmonem, Amira M.; El-Negamy, Emam H.; Mahran, Mahmoud A.; Ramadan, Asmaa T.	2021	Clinical and radiological outcomes of corrective exercises and neuromuscular electrical stimulation in children with flexible flatfeet: A randomized controlled trial
Gezginaslan, Omer; Basar, Gokhan	2021	Comparison of Effectiveness of Density and Number of Sessions of Extracorporeal Shock Wave Therapy in Plantar Fasciitis Patients: A Double-Blind, Randomized-Controlled Study
Piras, Antonio; Boldrini, Luca; Rinaldi, Calogero; Sanfratello, Antonella; D'Aviero, Andrea; Toscano, Angelo; Angileri, Tommaso; Spada, Massimiliano; Daidone, Antonino	2022	Heel Spur and Radiotherapy Case Report and Systematic Literature Review
Bruening, Dustin A.; Messick, Cody L.; Waid, Davis C.; Krupp, Tanner D.; Stringer, Jessica R.; Parry, Dylan J.; Berry, Levi J.	2023	For plantar taping, direction of elasticity matters
Ferber, Reed; Hettinga, Blayne A.	2016	A comparison of different over-the-counter foot orthotic devices on multi-segment foot biomechanics
Fernandes, S.; Romeu, J. C.; da Silva, J. C.	2015	Platelet rich plasma: what should the rheumatologist expect?
Dunning, James; Butts, Raymond; Henry, Nathan; Mourad, Firas; Brannon, Amy; Rodriguez, Hector; Young, Ian; Arias-Buria, Jose L.; Fernandez-de-las-Penas, Cesar	2018	Electrical dry needling as an adjunct to exercise, manual therapy and ultrasound for plantar fasciitis: A multi-center randomized clinical trial
Willems, Tine Marieke; Ley, Christophe; Goetghebeur, Els; Theisen, Daniel; Malisoux, Laurent	2021	Motion-Control Shoes Reduce the Risk of Pronation-Related Pathologies in Recreational Runners: A Secondary Analysis of a Randomized Controlled Trial
Ribeiro, Ana Paula; de Souza, Brenda Luciano; Amado Joao, Silvia Maria	2022	Effectiveness of mechanical treatment with customized insole and minimalist flexible footwear for women with calcaneal spur: randomized controlled trial
Niewald, Marcus; Seegenschmiedt, M. Heinrich; Micke, Oliver; Graeber, Stefan; Muecke, Ralf; Schaefer, Vera; Scheid, Christine; Fleckenstein, Jochen; Licht, Norbert; Ruebe, Christian	2012	Randomized, Multicenter Trial on the Effect of Radiation Therapy on Plantar Fasciitis (Painful Heel Spur) Comparing a Standard Dose With a Very Low Dose: Mature Results After 12 Months' Follow-Up
MacRae, C. Sian; Roche, Andrew J.; Sinnett, Tim J.; O'Connell, Neil E.	2022	What is the evidence for efficacy, effectiveness and safety of surgical interventions for plantar fasciopathy? A systematic review
Cox, Jocelyn; Varatharajan, Sharanya; Cote, Pierre	2016	Effectiveness of Acupuncture Therapies to Manage Musculoskeletal Disorders of the Extremities: A Systematic Review
Bahar-Ozdemir, Yeliz; Atan, Tugba	2021	Effects of adjuvant low-dye Kinesio taping, adjuvant sham taping, or extracorporeal shockwave therapy alone in plantar fasciitis: A randomised double-blind controlled trial
Chow, Intonia H. W.; Cheing, Gladys L. Y.	2007	Comparison of different energy densities of extracorporeal shock wave therapy (ESWT) for the management of chronic heel pain
de Vos, R. J.; van Veldhoven, P. L. J.; Moen, M. H.; Weir, A.; Tol, J. L.; Maffulli, N.	2010	Autologous growth factor injections in chronic tendinopathy: a systematic review
Forogh, Bijan; Karimzad, Yousef; Babaei-Ghazani, Arash; Janbazi, Lobaneh; Bagherzadeh Cham, Masumeh; Abdolghaderi, Siavash	2022	Effect of extracorporeal shockwave therapy on medial tibial stress syndrome: a systematic review
Schmitz, Christoph; Csaszar, Nikolaus B. M.; Milz, Stefan; Schieker, Matthias; Maffulli, Nicola; Rompe, Jan-Dirk; Furia, John P.	2015	Efficacy and safety of extracorporeal shock wave therapy for orthopedic conditions: a systematic review on studies listed in the PEDro database
Rasenberg, Nadine; van Middelkoop, Marienke; Bierma-Zeinstra, Sita M. A.; El Alili, Mohamed; Bindels, Patrick; Bosmans, J.	2021	Cost-effectiveness of custom-made insoles versus usual care in patients with plantar heel pain in primary care: cost-effectiveness analysis of a randomised controlled trial
Le, Adrian D K; Enweze, Lawrence; DeBaun, Malcolm R; Dragoo, Jason L	2018	Current Clinical Recommendations for Use of Platelet-Rich Plasma.
Fagundes, Marina Gomes; Teixeira Mendes, Andre Augusto Martines; Barbosa, Germanna Medeiros; de Souza, Marcelo Cardoso	2022	Effects of insoles adapted in flip-flop sandals for persistent heel pain: a protocol for a sham-controlled randomised trial
Martinez-Martinez, A; Ruiz-Santiago, F; Garcia-Espinosa, J	2018	Platelet-rich plasma: myth or reality?
Franklyn-Miller, Andrew; Wilson, Cassie; Bilzon, James; McCrory, Paul	2011	Foot Orthoses in the Prevention of Injury in Initial Military Training A Randomized Controlled Trial
Andia, Isabel; Maffulli, Nicola	2015	Muscle and Tendon Injuries: The Role of Biological Interventions to Promote and Assist Healing and Recovery
Babatunde, Opeyemi O.; Legha, Amardeep; Littlewood, Chris; Chesterton, Linda S.; Thomas, Martin J.; Menz, Hylton B.; van der Windt, Danielle; Roddy, Edward	2019	Comparative effectiveness of treatment options for plantar heel pain: a systematic review with network meta-analysis
Cil, Elif Tugce; Serif, Tacha; Sayli, Ugur; Subasi, Feryal	2023	The effectiveness of Dijital Steps web based telerehabilitation system for patient with hindfoot pain: A randomised controlled trial.
Liao, Chun-De; Huang, Yu-Yun; Chen, Hung-Chou; Liou, Tsan-Hon; Lin, Che-Li; Huang, Shih-Wei	2022	Relative Effect of Extracorporeal Shockwave Therapy Alone or in Combination with Noninjective Treatments on Pain and Physical Function in Knee Osteoarthritis: A Network Meta-Analysis of Randomized Controlled Trials
Niewald, Marcus; Holtmann, Henrik; Prokein, Benjamin; Hautmann, Matthias G.; Roesler, Hans-Peter; Graeber, Stefan; Dzierma, Yvonne; Ruebe, Christian; Fleckenstein, Jochen	2015	Randomized multicenter follow-up trial on the effect of radiotherapy on painful heel spur (plantar fasciitis) comparing two fractionation schedules with uniform total dose: first results after three months' follow-up
O'Dowd, Aidan	2022	Update on the Use of Platelet-Rich Plasma Injections in the Management of Musculoskeletal Injuries: A Systematic Review of Studies From 2014 to 2021
Dymarek, Robert; Halski, Tomasz; Ptaszkowski, Kuba; Slupska, Lucyna; Rosinczuk, Joanna; Taradaj, Jakub	2014	Extracorporeal Shock Wave Therapy as an Adjunct Wound Treatment: A Systematic Review of the Literature
Lesniak, Bryson P.; Loveland, Dustin; Jose, Jean; Selley, Ryan; Jacobson, Jon A.; Bedi, Asheesh	2014	Use of Ultrasonography as a Diagnostic and Therapeutic Tool in Sports Medicine
Celik, Derya; Kus, Gamze; Sirma, Serkan Onder	2016	Joint Mobilization and Stretching Exercise vs Steroid Injection in the Treatment of Plantar Fasciitis: A Randomized Controlled Study
Simental-Mendia, Mario; Vilchez-Cavazos, Felix; Alvarez-Villalobos, Neri; Blazquez-Saldana, Jaime; Pena-Martinez, Victor; Villarreal-Villarreal, Gregorio; Acosta-Olivo, Carlos	2020	Clinical efficacy of platelet-rich plasma in the treatment of lateral epicondylitis: a systematic review and meta-analysis of randomized placebo-controlled clinical trials
Sheth, Ujash; Simunovic, Nicole; Klein, Guy; Fu, Freddie; Einhorn, Thomas A.; Schemitsch, Emil; Ayeni, Olufemi R.; Bhandari, Mohit	2012	Efficacy of Autologous Platelet-Rich Plasma Use for Orthopaedic Indications: A Meta-Analysis
Silva Parreira, Patricia do Carmo; Menezes Costa, Luciola da Cunha; Hespanhol, Luiz Carlos, Jr.; Lopes, Alexandre Dias; Pena Costa, Leonardo Oliveira	2014	Current evidence does not support the use of Kinesio Taping in clinical practice: a systematic review
Okamura, Kazunori; Fukuda, Kengo; Oki, Sadaaki; Ono, Takeya; Tanaka, Satoshi; Kanai, Shusaku	2020	Effects of plantar intrinsic foot muscle strengthening exercise on static and dynamic foot kinematics: A pilot randomized controlled single-blind trial in individuals with pes planus
Liao, Chun-De; Tsauo, Jau-Yih; Chen, Hung-Chou; Liou, Tsan-Hon	2018	Efficacy of Extracorporeal Shock Wave Therapy for Lower-Limb Tendinopathy: A Meta-analysis of Randomized Controlled Trials
Vidal, Xavier; Morral, Antonio; Costa, Lluis; Tur, Miriam	2011	Radial extracorporeal shock wave therapy (rESWT) in the treatment of spasticity in cerebral palsy: A randomized, placebo-controlled clinical trial
Staples, Margaret P.; Forbes, Andrew; Ptasznik, Ronnie; Gordon, Jeanine; Buchbinder, Rachelle	2008	A randomized controlled trial of extracorporeal shock wave therapy for lateral epicondylitis (Tennis elbow)
Hahni, Michaela; Hirschmueller, Anja; Baur, Heiner	2016	The effect of foot orthoses with forefoot cushioning or metatarsal pad on forefoot peak plantar pressure in running
Wolf, Jennifer Moriatis; Ozer, Kagan; Scott, Frank; Gordon, Michael J. V.; Williams, Allison E.	2011	Comparison of Autologous Blood, Corticosteroid, and Saline Injection in the Treatment of Lateral Epicondylitis: A Prospective, Randomized, Controlled Multicenter Study
Furia, John P.; Rompe, Jan D.; Cacchio, Angelo; Maffulli, Nicola	2010	Shock Wave Therapy as a Treatment of Nonunions, Avascular Necrosis, and Delayed Healing of Stress Fractures
Stajer, Tomaz; Burger, Helena; Vidmar, Gaj	2011	Influence of casting method on effectiveness of foot orthoses using plantar pressure distribution: a preliminary study
Bizzoca, Davide; Brunetti, Giovanni; Moretti, Lorenzo; Piazzolla, Andrea; Vicenti, Giovanni; Moretti, Francesco Luca; Solarino, Giuseppe; Moretti, Biagio	2023	Polydeoxyribonucleotide in the Treatment of Tendon Disorders, from Basic Science to Clinical Practice: A Systematic Review
Rompe, Jan D.; Maffulli, Nicola	2007	Repetitive shock wave therapy for lateral elbow tendinopathy (tennis elbow): a systematic and qualitative analysis
Kim, Ju Chan; Jung, Se Hee; Lee, Shi-Uk; Lee, Sang Yoon	2019	Effect of extracorporeal shockwave therapy on carpal tunnel syndrome A systematic review and meta-analysis of randomized controlled trials
Paantjens, Marc A.; Helmhout, Pieter H.; Backx, Frank J. G.; van Etten-Jamaludin, Faridi S.; Bakker, Eric W. P.	2022	Extracorporeal Shockwave Therapy for Mid-portion and Insertional Achilles Tendinopathy: A Systematic Review of Randomized Controlled Trials
Hoskins, Wayne; McHardy, Andrew; Pollard, Henry; Windsham, Ross; Onley, Rorey	2006	Chiropractic treatment of lower extremity conditions: A literature review
Rompe, Jan D.; Furia, John; Maffulli, Nicola	2008	Eccentric loading compared with shock wave treatment for chronic insertional Achilles tendinopathy
Dunning, James; Butts, Raymond; Mourad, Firas; Young, Ian; Flannagan, Sean; Perreault, Thomas	2014	Dry needling: a literature review with implications for clinical practice guidelines.
Weckstrom, Kristoffer; Soderstrom, Johan	2016	Radial extracorporeal shockwave therapy compared with manual therapy in runners with iliotibial band syndrome
James, Alicia M.; Williams, Cylie M.; Haines, Terry P.	2013	Effectiveness of interventions in reducing pain and maintaining physical activity in children and adolescents with calcaneal apophysitis (Sever's disease): a systematic review
Ott, O. J.; Jeremias, C.; Gaipl, U. S.; Frey, B.; Schmidt, M.; Fietkau, R.	2013	Radiotherapy for calcaneodynia Results of a single center prospective randomized dose optimization trial
Magnussen, Robert A.; Dunn, Warren R.; Thomson, A. Brian	2009	Nonoperative Treatment of Midportion Achilles Tendinopathy: A Systematic Review
Jindal, Nipun; Gaury, Yusuf; Banshiwal, Ramesh C.; Lamoria, Ravinder; Bachhal, Vikas	2013	Comparison of short term results of single injection of autologous blood and steroid injection in tennis elbow: a prospective study
Liao, Chun-De; Xie, Guo-Min; Tsauo, Jau-Yih; Chen, Hung-Chou; Liou, Tsan-Hon	2018	Efficacy of extracorporeal shock wave therapy for knee tendinopathies and other soft tissue disorders: a meta-analysis of randomized controlled trials
Pabon-Carrasco, Manuel; Castro-Mendez, Aurora; Vilar-Palomo, Samuel; Jimenez-Cebrian, Ana Maria; Garcia-Paya, Irene; Palomo-Toucedo, Inmaculada C.	2020	Randomized Clinical Trial: The Effect of Exercise of the Intrinsic Muscle on Foot Pronation
Feeney, Kaylem M.	2022	The Effectiveness of Extracorporeal Shockwave Therapy for Midportion Achilles Tendinopathy: A Systematic Review
Heyd, Reinhard; Tselis, Nikolaos; Ackermann, Hanns; Roeddiger, Sandra J.; Zamboglou, Nikolaos	2007	Radiation therapy for painful heel spurs -: Results of a prospective randomized study
van der Worp, Henk; Zwerver, Johannes; van den Akker-Scheek, Inge; Diercks, Ron L.	2011	The TOPSHOCK study: Effectiveness of radial shockwave therapy compared to focused shockwave therapy for treating patellar tendinopath - design of a randomised controlled trial
Roos, EM; Engström, M; Lagerquist, A; Söderberg, B	2004	Clinical improvement after 6 weeks of eccentric exercise in patients with mid-portion Achilles tendinopathy -: a randomized trial with 1-year follow-up
de Vos, R. J.; Weir, A.; Visser, R. J. A.; de Winter, ThC; Tol, J. L.	2007	The additional value of a night splint to eccentric exercises in chronic midportion Achilles tendinopathy: a randomised controlled trial
Rigby, Justin H.; Mortensen, Brett B.; Draper, David O.	2015	Wireless Versus Wired Iontophoresis for Treating Patellar Tendinopathy: A Randomized Clinical Trial
Wang, Ching-Jen; Ko, Jih-Yang; Chan, Yi-Sheng; Weng, Lin-Hsiu; Hsu, Shan-Lin	2007	Extracorporeal shockwave for chronic patellar tendinopathy
Al-Boloushi, Zaid; Gomez-Trullen, Eva Maria; Arian, Mohammad; Fernandez, Daniel; Herrero, Pablo; Bellosta-Lopez, Pablo	2020	Comparing two dry needling interventions for plantar heel pain: a randomised controlled trial
